# Supplementary material for: N-(4-Fluoro­phen­yl)-2,6-dimethyl-1,3-dioxan-4-amine
Source: Acta Crystallogr Sect E Struct Rep Online. 2013 Oct 2;69(Pt 11):o1602. doi: 10.1107/S1600536813026561 (PMC3884279; doi:10.1107/S1600536813026561)
Supplement: Supplementary file 1 [file e-69-o1602-sup1.cif]

##############################################################################
#                                                                            #
# This CIF contains the data in a paper accepted for publication in          #
# Acta Crystallographica Section E. It conforms to the requirements of       #
# Notes for Authors for Acta Crystallographica Section E, and has been       #
# peer reviewed under the auspices of the IUCr Commission on Journals.       #
#                                                                            #
# Full details of the Crystallographic Information File format               #
# are given in the paper "The Crystallographic Information File (CIF):       #
# a New Standard Archive File for Crystallography" by S. R. Hall, F. H.      #
# Allen and I. D. Brown [Acta Cryst. (1991), A47, 655-685].                  #
#                                                                            #
# The current version of the core CIF dictionary is obtainable from          #
# ftp://ftp.iucr.org/pub/cif_core.dic.                                       #
#                                                                            #
# Software is freely available for graphical display of the structure(s)     #
# in this CIF. For information consult the CIF software page                 #
# http://www.iucr.org/resources/cif/software.                                #
#                                                                            #
# This file may be used for bona fide research purposes within the           #
# scientific community so long as proper attribution is given to the journal # 
# article from which it was obtained.                                        #
#                                                                            #
##############################################################################
data_global
_audit_creation_method     SHELXL-97
_journal_date_recd_electronic     2013-09-10
_journal_date_accepted     2013-09-26
_journal_name_full     'Acta Crystallographica, Section E'
_journal_year     2013
_journal_volume     69
_journal_issue     11
_journal_page_first     o1602
_journal_page_last     o1602
_journal_paper_category     QO
_journal_paper_doi     10.1107/S1600536813026561
_journal_coeditor_code     HB7138
_publ_contact_author_name     'Devadasan Velmurugan'
_publ_contact_author_address
;  CAS in Crystallography and Biophysics
   University of madras
   Maraimalai campus(guindy campus)
   Chennai - 600 025
   India.
;
_publ_contact_author_email     'shirai2011@gmail.com'
_publ_contact_author_fax     '044 091 2499 3057'
_publ_contact_author_phone     '044 091 24484170'
_publ_section_title
;
<i>N</i>-(4-Fluorophenyl)-2,6-dimethyl-1,3-dioxan-4-amine
;
loop_
    _publ_author_name
    _publ_author_address
    '  Gottimukkala Rambabu'
;
    Chemistry Department
    GEBH
    Sree Vidyanikethan Engineering College
    A. Rangampet
    Tirupati 517 102
    India
;
    'Zeenat Fatima'
;
    Centre of Advanced Study in Crystallography and Biophysics
    University of Madras
    Guindy Campus
    Chennai 600 025
    India
;
    ' Bandapalli Palakshi Reddy'
;
    Chemistry Department
    GEBH
    Sree Vidyanikethan Engineering College
    A. Rangampet
    Tirupati 517 102
    India
;
    '  Vijayaparthasarathi Vijayakumar'
;
    Centre for Organic and Medicinal Chemistry
    VIT University
    Vellore 632 014
    India
;
    'Devadasan Velmurugan'
;
    Centre of Advanced Study in Crystallography and Biophysics
    University of Madras
    Guindy Campus
    Chennai 600 025
    India
;
data_I
_database_code_depnum_ccdc_archive 'CCDC 963313'
_audit_creation_method     SHELXL-97
_chemical_name_systematic
;
<i>N</i>-(4-Fluorophenyl)-2,6-dimethyl-1,3-dioxan-4-amine
;
_chemical_name_common     ?
_chemical_formula_moiety     'C12 H16 F N O2'
_chemical_formula_sum     'C12 H16 F N O2'
_chemical_formula_iupac     'C12 H16 F N O2'
_chemical_formula_weight     225.26
_chemical_melting_point     ?
_symmetry_cell_setting     monoclinic
_symmetry_space_group_name_H-M     'P 21/n'
_symmetry_space_group_name_Hall     '-P 2yn'
loop_
    _symmetry_equiv_pos_as_xyz
    'x, y, z'
    '-x+1/2, y+1/2, -z+1/2'
    '-x, -y, -z'
    'x-1/2, -y-1/2, z-1/2'
_cell_length_a     10.4924(10)
_cell_length_b     10.0614(10)
_cell_length_c     11.0379(11)
_cell_angle_alpha     90.00
_cell_angle_beta     90.136(2)
_cell_angle_gamma     90.00
_cell_volume     1165.2(2)
_cell_formula_units_Z     4
_cell_measurement_reflns_used     2910
_cell_measurement_theta_min     2.68
_cell_measurement_theta_max     28.35
_cell_measurement_temperature     293(2)
_exptl_crystal_description     Block
_exptl_crystal_colour     colourless
_exptl_crystal_size_max     0.25
_exptl_crystal_size_mid     0.20
_exptl_crystal_size_min     0.15
_exptl_crystal_density_diffrn     1.284
_exptl_crystal_density_meas     ?
_exptl_crystal_density_method     'not measured'
_exptl_crystal_F_000     480
_exptl_absorpt_coefficient_mu     0.098
_exptl_absorpt_correction_type     multi-scan
_exptl_absorpt_process_details     '(<i>SADABS</i>; Bruker, 2008)'
_exptl_absorpt_correction_T_min     0.6485
_exptl_absorpt_correction_T_max     0.7457
_exptl_special_details
;
;
_diffrn_ambient_temperature     293(2)
_diffrn_radiation_type     MoK\a
_diffrn_radiation_wavelength     0.71073
_diffrn_radiation_source     'fine-focus sealed tube'
_diffrn_radiation_monochromator     graphite
_diffrn_measurement_device_type     'Bruker SMART APEXII area-detector'
_diffrn_measurement_method     '\w and \f scans'
_diffrn_detector_area_resol_mean     ?
_diffrn_reflns_number     10977
_diffrn_reflns_av_R_equivalents     0.0204
_diffrn_reflns_av_sigmaI/netI     0.0184
_diffrn_reflns_theta_min     2.68
_diffrn_reflns_theta_max     28.35
_diffrn_reflns_theta_full     28.35
_diffrn_measured_fraction_theta_max     0.995
_diffrn_measured_fraction_theta_full     0.995
_diffrn_reflns_limit_h_min     -13
_diffrn_reflns_limit_h_max     13
_diffrn_reflns_limit_k_min     -13
_diffrn_reflns_limit_k_max     13
_diffrn_reflns_limit_l_min     -14
_diffrn_reflns_limit_l_max     14
_diffrn_standards_number     ?
_diffrn_standards_interval_count     ?
_diffrn_standards_interval_time     ?
_diffrn_standards_decay_%     ?
_refine_special_details
;
Refinement of <i>F</i>^2^ against ALL reflections. The weighted <i>R</i>-factor
<i>wR</i> and goodness of fit <i>S</i> are based on <i>F</i>^2^, conventional
<i>R</i>-factors <i>R</i> are based on <i>F</i>, with <i>F</i> set to zero for
negative <i>F</i>^2^. The threshold expression of <i>F</i>^2^ >
\s(<i>F</i>^2^) is used only for calculating <i>R</i>-factors(gt) <i>etc</i>.
and is not relevant to the choice of reflections for refinement.
<i>R</i>-factors based on <i>F</i>^2^ are statistically about twice as large
as those based on <i>F</i>, and <i>R</i>- factors based on ALL data will be
even larger.
;
_reflns_number_total     2910
_reflns_number_gt     2179
_reflns_threshold_expression     I>2sigma(I)
_refine_ls_structure_factor_coef     Fsqd
_refine_ls_matrix_type     full
_refine_ls_R_factor_all     0.0558
_refine_ls_R_factor_gt     0.0407
_refine_ls_wR_factor_gt     0.1141
_refine_ls_wR_factor_ref     0.1293
_refine_ls_goodness_of_fit_ref     1.014
_refine_ls_restrained_S_all     1.014
_refine_ls_number_reflns     2910
_refine_ls_number_parameters     147
_refine_ls_number_restraints     0
_refine_ls_hydrogen_treatment     constr
_refine_ls_weighting_scheme     calc
_refine_ls_weighting_details
         'calc w=1/[\s^2^(Fo^2^)+(0.0644P)^2^+0.1851P] where P=(Fo^2^+2Fc^2^)/3'
_atom_sites_solution_hydrogens     geom
_atom_sites_solution_primary     direct
_atom_sites_solution_secondary     difmap
_refine_ls_shift/su_max     0.000
_refine_ls_shift/su_mean     0.000
_refine_diff_density_max     0.150
_refine_diff_density_min     -0.183
_refine_ls_extinction_method     none
_refine_ls_extinction_coef     ?
loop_
    _atom_type_symbol
    _atom_type_description
    _atom_type_scat_dispersion_real
    _atom_type_scat_dispersion_imag
    _atom_type_scat_source
    'C' 'C' 0.0033 0.0016
                         'International Tables Vol C Tables 4.2.6.8 and 6.1.1.4'
    'H' 'H' 0.0000 0.0000
                         'International Tables Vol C Tables 4.2.6.8 and 6.1.1.4'
    'N' 'N' 0.0061 0.0033
                         'International Tables Vol C Tables 4.2.6.8 and 6.1.1.4'
    'O' 'O' 0.0106 0.0060
                         'International Tables Vol C Tables 4.2.6.8 and 6.1.1.4'
    'F' 'F' 0.0171 0.0103
                         'International Tables Vol C Tables 4.2.6.8 and 6.1.1.4'
_computing_data_collection     'APEX2 (Bruker, 2008)'
_computing_cell_refinement     'SAINT (Bruker, 2008)'
_computing_data_reduction     'SAINT (Bruker, 2008)'
_computing_structure_solution     'SHELXS97 (Sheldrick, 2008)'
_computing_structure_refinement     'SHELXL97 (Sheldrick, 2008)'
_computing_molecular_graphics     'ORTEP-3 for Windows (Farrugia, 2012)'
_computing_publication_material
                            'SHELXL97 (Sheldrick, 2008) and PLATON (Spek, 2009)'
loop_
    _atom_site_type_symbol
    _atom_site_label
    _atom_site_fract_x
    _atom_site_fract_y
    _atom_site_fract_z
    _atom_site_U_iso_or_equiv
    _atom_site_adp_type
    _atom_site_calc_flag
    _atom_site_refinement_flags
    _atom_site_occupancy
    _atom_site_symmetry_multiplicity
    _atom_site_disorder_assembly
    _atom_site_disorder_group
    O O1 0.85420(8) 0.16432(8) 0.95248(8) 0.0469(2) Uani d . 1 1 . .
    O O2 0.91002(9) 0.28191(9) 0.77911(8) 0.0509(2) Uani d . 1 1 . .
    C C3 0.91619(12) 0.04131(13) 0.77606(11) 0.0491(3) Uani d . 1 1 . .
    H H3A 0.8970 -0.0356 0.7263 0.059 Uiso calc R 1 1 . .
    H H3B 1.0045 0.0351 0.8018 0.059 Uiso calc R 1 1 . .
    C C5 0.82700(12) 0.27629(12) 0.87937(12) 0.0482(3) Uani d . 1 1 . .
    H H5 0.7386 0.2718 0.8509 0.058 Uiso calc R 1 1 . .
    N N1 0.84979(10) -0.06797(11) 0.96310(10) 0.0525(3) Uani d . 1 1 . .
    H H1 0.9177 -0.1148 0.9546 0.063 Uiso calc R 1 1 . .
    C C4 0.83024(11) 0.04228(11) 0.88605(11) 0.0453(3) Uani d . 1 1 . .
    H H4 0.7413 0.0421 0.8587 0.054 Uiso calc R 1 1 . .
    C C2 0.89697(13) 0.16759(13) 0.70224(12) 0.0514(3) Uani d . 1 1 . .
    H H2 0.8111 0.1669 0.6672 0.062 Uiso calc R 1 1 . .
    F F1 0.49573(9) -0.21970(11) 1.30521(8) 0.0788(3) Uani d . 1 1 . .
    C C7 0.76261(11) -0.10329(11) 1.05237(11) 0.0442(3) Uani d . 1 1 . .
    C C8 0.77421(13) -0.22492(13) 1.11186(14) 0.0556(3) Uani d . 1 1 . .
    H H8 0.8424 -0.2806 1.0939 0.067 Uiso calc R 1 1 . .
    C C9 0.68551(15) -0.26374(15) 1.19728(14) 0.0622(4) Uani d . 1 1 . .
    H H9 0.6935 -0.3450 1.2367 0.075 Uiso calc R 1 1 . .
    C C12 0.66199(11) -0.02028(12) 1.08440(12) 0.0497(3) Uani d . 1 1 . .
    H H12 0.6546 0.0628 1.0481 0.060 Uiso calc R 1 1 . .
    C C11 0.57272(13) -0.05951(14) 1.16951(12) 0.0539(3) Uani d . 1 1 . .
    H H11 0.5051 -0.0041 1.1898 0.065 Uiso calc R 1 1 . .
    C C6 0.84563(15) 0.39947(14) 0.95358(14) 0.0630(4) Uani d . 1 1 . .
    H H6A 0.9318 0.4026 0.9830 0.095 Uiso calc R 1 1 . .
    H H6B 0.7879 0.3985 1.0209 0.095 Uiso calc R 1 1 . .
    H H6C 0.8292 0.4763 0.9044 0.095 Uiso calc R 1 1 . .
    C C10 0.58580(13) -0.18076(15) 1.22298(12) 0.0553(3) Uani d . 1 1 . .
    C C1 0.99285(17) 0.18267(17) 0.60184(14) 0.0693(4) Uani d . 1 1 . .
    H H1A 0.9765 0.2637 0.5585 0.104 Uiso calc R 1 1 . .
    H H1B 0.9860 0.1086 0.5474 0.104 Uiso calc R 1 1 . .
    H H1C 1.0772 0.1854 0.6357 0.104 Uiso calc R 1 1 . .
loop_
    _atom_site_aniso_label
    _atom_site_aniso_U_11
    _atom_site_aniso_U_22
    _atom_site_aniso_U_33
    _atom_site_aniso_U_12
    _atom_site_aniso_U_13
    _atom_site_aniso_U_23
    O1 0.0494(5) 0.0386(4) 0.0529(5) -0.0015(3) -0.0005(4) 0.0021(3)
    O2 0.0567(5) 0.0407(5) 0.0551(5) -0.0081(4) -0.0008(4) 0.0033(4)
    C3 0.0510(7) 0.0415(6) 0.0550(7) -0.0041(5) 0.0010(5) -0.0027(5)
    C5 0.0448(6) 0.0382(6) 0.0615(7) 0.0007(5) -0.0030(5) 0.0043(5)
    N1 0.0438(5) 0.0426(5) 0.0712(7) 0.0076(4) 0.0087(5) 0.0123(5)
    C4 0.0402(6) 0.0372(6) 0.0584(7) -0.0023(4) -0.0015(5) 0.0035(5)
    C2 0.0558(7) 0.0469(7) 0.0514(7) -0.0082(5) -0.0057(6) 0.0004(5)
    F1 0.0799(6) 0.0875(7) 0.0691(6) -0.0231(5) 0.0156(5) 0.0142(5)
    C7 0.0412(6) 0.0360(6) 0.0555(7) -0.0029(4) -0.0031(5) 0.0024(5)
    C8 0.0480(7) 0.0442(7) 0.0747(9) 0.0025(5) -0.0051(6) 0.0114(6)
    C9 0.0643(8) 0.0516(7) 0.0705(9) -0.0076(6) -0.0097(7) 0.0214(7)
    C12 0.0499(6) 0.0372(6) 0.0621(7) 0.0001(5) 0.0030(5) 0.0039(5)
    C11 0.0503(7) 0.0510(7) 0.0603(8) -0.0029(5) 0.0048(6) -0.0042(6)
    C6 0.0729(9) 0.0416(7) 0.0746(9) -0.0004(6) 0.0029(7) -0.0027(6)
    C10 0.0554(7) 0.0602(8) 0.0502(7) -0.0158(6) 0.0003(6) 0.0050(6)
    C1 0.0872(11) 0.0654(9) 0.0554(8) -0.0120(8) 0.0075(8) 0.0026(7)
_geom_special_details
;
All e.s.d.'s (except the e.s.d. in the dihedral angle between two l.s. planes)
are estimated using the full covariance matrix. The cell e.s.d.'s are taken
into account individually in the estimation of e.s.d.'s in distances, angles
and torsion angles; correlations between e.s.d.'s in cell parameters are only
used when they are defined by crystal symmetry. An approximate (isotropic)
treatment of cell e.s.d.'s is used for estimating e.s.d.'s involving l.s.
planes.
;
loop_
    _geom_bond_atom_site_label_1
    _geom_bond_atom_site_label_2
    _geom_bond_site_symmetry_2
    _geom_bond_distance
    _geom_bond_publ_flag
    O1 C5 . 1.4145(14) ?
    O1 C4 . 1.4517(14) ?
    O2 C5 . 1.4111(16) ?
    O2 C2 . 1.4357(15) ?
    C3 C4 . 1.5141(17) ?
    C3 C2 . 1.5226(18) ?
    C3 H3A . 0.9700 ?
    C3 H3B . 0.9700 ?
    C5 C6 . 1.4981(19) ?
    C5 H5 . 0.9800 ?
    N1 C7 . 1.3922(15) ?
    N1 C4 . 1.4125(15) ?
    N1 H1 . 0.8600 ?
    C4 H4 . 0.9800 ?
    C2 C1 . 1.5061(19) ?
    C2 H2 . 0.9800 ?
    F1 C10 . 1.3691(15) ?
    C7 C8 . 1.3940(17) ?
    C7 C12 . 1.3924(17) ?
    C8 C9 . 1.383(2) ?
    C8 H8 . 0.9300 ?
    C9 C10 . 1.369(2) ?
    C9 H9 . 0.9300 ?
    C12 C11 . 1.3856(17) ?
    C12 H12 . 0.9300 ?
    C11 C10 . 1.362(2) ?
    C11 H11 . 0.9300 ?
    C6 H6A . 0.9600 ?
    C6 H6B . 0.9600 ?
    C6 H6C . 0.9600 ?
    C1 H1A . 0.9600 ?
    C1 H1B . 0.9600 ?
    C1 H1C . 0.9600 ?
loop_
    _geom_angle_atom_site_label_1
    _geom_angle_atom_site_label_2
    _geom_angle_atom_site_label_3
    _geom_angle_site_symmetry_1
    _geom_angle_site_symmetry_3
    _geom_angle
    _geom_angle_publ_flag
    C5 O1 C4 . . 110.55(9) ?
    C5 O2 C2 . . 111.92(9) ?
    C4 C3 C2 . . 110.20(10) ?
    C4 C3 H3A . . 109.6 ?
    C2 C3 H3A . . 109.6 ?
    C4 C3 H3B . . 109.6 ?
    C2 C3 H3B . . 109.6 ?
    H3A C3 H3B . . 108.1 ?
    O2 C5 O1 . . 110.80(9) ?
    O2 C5 C6 . . 108.40(10) ?
    O1 C5 C6 . . 108.73(11) ?
    O2 C5 H5 . . 109.6 ?
    O1 C5 H5 . . 109.6 ?
    C6 C5 H5 . . 109.6 ?
    C7 N1 C4 . . 122.13(10) ?
    C7 N1 H1 . . 118.9 ?
    C4 N1 H1 . . 118.9 ?
    N1 C4 O1 . . 109.60(10) ?
    N1 C4 C3 . . 113.06(10) ?
    O1 C4 C3 . . 107.92(9) ?
    N1 C4 H4 . . 108.7 ?
    O1 C4 H4 . . 108.7 ?
    C3 C4 H4 . . 108.7 ?
    O2 C2 C1 . . 106.93(10) ?
    O2 C2 C3 . . 109.87(10) ?
    C1 C2 C3 . . 112.96(12) ?
    O2 C2 H2 . . 109.0 ?
    C1 C2 H2 . . 109.0 ?
    C3 C2 H2 . . 109.0 ?
    C8 C7 N1 . . 120.04(11) ?
    C8 C7 C12 . . 118.19(12) ?
    N1 C7 C12 . . 121.77(11) ?
    C9 C8 C7 . . 120.73(13) ?
    C9 C8 H8 . . 119.6 ?
    C7 C8 H8 . . 119.6 ?
    C10 C9 C8 . . 119.02(13) ?
    C10 C9 H9 . . 120.5 ?
    C8 C9 H9 . . 120.5 ?
    C11 C12 C7 . . 121.03(12) ?
    C11 C12 H12 . . 119.5 ?
    C7 C12 H12 . . 119.5 ?
    C10 C11 C12 . . 118.78(13) ?
    C10 C11 H11 . . 120.6 ?
    C12 C11 H11 . . 120.6 ?
    C5 C6 H6A . . 109.5 ?
    C5 C6 H6B . . 109.5 ?
    H6A C6 H6B . . 109.5 ?
    C5 C6 H6C . . 109.5 ?
    H6A C6 H6C . . 109.5 ?
    H6B C6 H6C . . 109.5 ?
    C11 C10 C9 . . 122.19(12) ?
    C11 C10 F1 . . 118.33(13) ?
    C9 C10 F1 . . 119.47(13) ?
    C2 C1 H1A . . 109.5 ?
    C2 C1 H1B . . 109.5 ?
    H1A C1 H1B . . 109.5 ?
    C2 C1 H1C . . 109.5 ?
    H1A C1 H1C . . 109.5 ?
    H1B C1 H1C . . 109.5 ?
loop_
    _geom_torsion_atom_site_label_1
    _geom_torsion_atom_site_label_2
    _geom_torsion_atom_site_label_3
    _geom_torsion_atom_site_label_4
    _geom_torsion_site_symmetry_1
    _geom_torsion_site_symmetry_2
    _geom_torsion_site_symmetry_3
    _geom_torsion_site_symmetry_4
    _geom_torsion
    _geom_torsion_publ_flag
    C2 O2 C5 O1 . . . . 61.43(13) ?
    C2 O2 C5 C6 . . . . -179.33(10) ?
    C4 O1 C5 O2 . . . . -64.23(12) ?
    C4 O1 C5 C6 . . . . 176.73(10) ?
    C7 N1 C4 O1 . . . . 74.98(14) ?
    C7 N1 C4 C3 . . . . -164.58(11) ?
    C5 O1 C4 N1 . . . . -176.11(9) ?
    C5 O1 C4 C3 . . . . 60.37(12) ?
    C2 C3 C4 N1 . . . . -175.84(10) ?
    C2 C3 C4 O1 . . . . -54.45(12) ?
    C5 O2 C2 C1 . . . . -178.06(10) ?
    C5 O2 C2 C3 . . . . -55.13(13) ?
    C4 C3 C2 O2 . . . . 52.25(14) ?
    C4 C3 C2 C1 . . . . 171.55(11) ?
    C4 N1 C7 C8 . . . . 168.84(12) ?
    C4 N1 C7 C12 . . . . -10.76(19) ?
    N1 C7 C8 C9 . . . . -177.40(13) ?
    C12 C7 C8 C9 . . . . 2.2(2) ?
    C7 C8 C9 C10 . . . . -0.1(2) ?
    C8 C7 C12 C11 . . . . -2.58(19) ?
    N1 C7 C12 C11 . . . . 177.03(12) ?
    C7 C12 C11 C10 . . . . 0.8(2) ?
    C12 C11 C10 C9 . . . . 1.4(2) ?
    C12 C11 C10 F1 . . . . -178.74(12) ?
    C8 C9 C10 C11 . . . . -1.7(2) ?
    C8 C9 C10 F1 . . . . 178.39(12) ?
loop_
    _geom_hbond_atom_site_label_D
    _geom_hbond_atom_site_label_H
    _geom_hbond_atom_site_label_A
    _geom_hbond_site_symmetry_A
    _geom_hbond_distance_DH
    _geom_hbond_distance_HA
    _geom_hbond_distance_DA
    _geom_hbond_angle_DHA
    N1 H1 F1 4_655 0.86 2.48 3.1556(14) 136
_iucr_refine_instructions_details
;
TITL PF in P2(1)/n
CELL  0.71073  10.4924  10.0614  11.0379   90.000   90.136   90.000
ZERR     4.00   0.0010   0.0010   0.0011    0.000    0.002    0.000
LATT   1
SYMM  1/2 - X, 1/2 + Y, 1/2 - Z
SFAC  C    H    N    O    F
UNIT  48   64   4    8    4
MERG   2
FMAP   2
PLAN   20
BOND $H
ACTA
CONF
SIZE 0.20 0.25 0.30
EQIV $1 1/2+x,-1/2-y,-1/2+z
HTAB N1, F1_$1
L.S.  10
WGHT    0.064400    0.185100
FVAR       0.19287
MOLE    1
O1    4    0.854196    0.164315    0.952476    11.00000    0.04935    0.03857 =
         0.05287    0.00212   -0.00051   -0.00155
O2    4    0.910015    0.281910    0.779114    11.00000    0.05675    0.04074 =
         0.05511    0.00326   -0.00081   -0.00811
C3    1    0.916193    0.041306    0.776062    11.00000    0.05095    0.04152 =
         0.05498   -0.00267    0.00100   -0.00414
AFIX  23
H3A   2    0.896968   -0.035622    0.726302    11.00000   -1.20000
H3B   2    1.004453    0.035079    0.801789    11.00000   -1.20000
AFIX   0
C5    1    0.826997    0.276294    0.879374    11.00000    0.04482    0.03816 =
         0.06153    0.00430   -0.00300    0.00075
AFIX  13
H5    2    0.738570    0.271797    0.850882    11.00000   -1.20000
AFIX   0
N1    3    0.849790   -0.067974    0.963096    11.00000    0.04382    0.04259 =
         0.07119    0.01228    0.00867    0.00759
AFIX  43
H1    2    0.917747   -0.114808    0.954585    11.00000   -1.20000
AFIX   0
C4    1    0.830243    0.042283    0.886046    11.00000    0.04022    0.03721 =
         0.05836    0.00347   -0.00154   -0.00232
AFIX  13
H4    2    0.741330    0.042095    0.858655    11.00000   -1.20000
AFIX   0
C2    1    0.896971    0.167587    0.702239    11.00000    0.05575    0.04692 =
         0.05139    0.00039   -0.00566   -0.00820
AFIX  13
H2    2    0.811071    0.166861    0.667192    11.00000   -1.20000
AFIX   0
F1    5    0.495727   -0.219703    1.305210    11.00000    0.07992    0.08751 =
         0.06912    0.01424    0.01564   -0.02309
C7    1    0.762609   -0.103286    1.052372    11.00000    0.04117    0.03601 =
         0.05549    0.00240   -0.00305   -0.00293
C8    1    0.774214   -0.224916    1.111859    11.00000    0.04795    0.04419 =
         0.07475    0.01141   -0.00514    0.00246
AFIX  43
H8    2    0.842372   -0.280563    1.093895    11.00000   -1.20000
AFIX   0
C9    1    0.685514   -0.263744    1.197277    11.00000    0.06434    0.05162 =
         0.07049    0.02144   -0.00974   -0.00759
AFIX  43
H9    2    0.693485   -0.345032    1.236678    11.00000   -1.20000
AFIX   0
C12   1    0.661990   -0.020276    1.084401    11.00000    0.04988    0.03721 =
         0.06208    0.00388    0.00298    0.00014
AFIX  43
H12   2    0.654590    0.062789    1.048103    11.00000   -1.20000
AFIX   0
C11   1    0.572722   -0.059507    1.169511    11.00000    0.05033    0.05104 =
         0.06031   -0.00422    0.00476   -0.00292
AFIX  43
H11   2    0.505122   -0.004067    1.189754    11.00000   -1.20000
AFIX   0
C6    1    0.845632    0.399469    0.953576    11.00000    0.07291    0.04163 =
         0.07461   -0.00271    0.00293   -0.00044
AFIX 137
H6A   2    0.931755    0.402568    0.982996    11.00000   -1.50000
H6B   2    0.787919    0.398511    1.020929    11.00000   -1.50000
H6C   2    0.829162    0.476263    0.904354    11.00000   -1.50000
AFIX   0
C10   1    0.585797   -0.180761    1.222983    11.00000    0.05538    0.06024 =
         0.05016    0.00498    0.00028   -0.01584
C1    1    0.992846    0.182674    0.601842    11.00000    0.08718    0.06544 =
         0.05538    0.00256    0.00750   -0.01199
AFIX 137
H1A   2    0.976506    0.263651    0.558508    11.00000   -1.50000
H1B   2    0.985960    0.108637    0.547356    11.00000   -1.50000
H1C   2    1.077183    0.185350    0.635666    11.00000   -1.50000
HKLF 4
REM  PF in P2(1)/n
REM R1 =  0.0407 for   2179 Fo > 4sig(Fo)  and  0.0558 for all   2910 data
REM    147 parameters refined using      0 restraints
END
WGHT      0.0530      0.1890
REM Highest difference peak  0.150,  deepest hole -0.183,  1-sigma level  0.035
Q1    1   0.8628  0.0400  0.8219  11.00000  0.05    0.15
Q2    1   0.7256 -0.0565  1.0810  11.00000  0.05    0.15
Q3    1   1.0637  0.1464  0.6280  11.00000  0.05    0.14
Q4    1   0.9352 -0.0819  0.9876  11.00000  0.05    0.14
Q5    1   0.7826 -0.1502  1.1076  11.00000  0.05    0.14
Q6    1   0.8178 -0.0670  1.0268  11.00000  0.05    0.14
Q7    1   0.5706 -0.2513  1.3203  11.00000  0.05    0.14
Q8    1   0.9323  0.1697  0.6414  11.00000  0.05    0.13
Q9    1   0.6410 -0.0323  1.1522  11.00000  0.05    0.12
Q10   1   0.6607 -0.2007  1.2392  11.00000  0.05    0.12
Q11   1   0.7460 -0.2208  1.1756  11.00000  0.05    0.12
Q12   1   0.9116  0.1070  0.7381  11.00000  0.05    0.11
Q13   1   0.7428  0.2484  0.8067  11.00000  0.05    0.11
Q14   1   0.5588 -0.1395  1.1689  11.00000  0.05    0.10
Q15   1   0.6075 -0.1051  1.2292  11.00000  0.05    0.10
Q16   1   0.7115 -0.2515  1.1236  11.00000  0.05    0.10
Q17   1   0.6896 -0.0784  1.0438  11.00000  0.05    0.09
Q18   1   0.6183  0.0463  1.0050  11.00000  0.05    0.09
Q19   1   0.8427  0.3976  1.0606  11.00000  0.05    0.09
Q20   1   0.9192  0.3792  1.0247  11.00000  0.05    0.09
;
