# Supplementary material for: N-(4-Fluoro­phen­yl)-2,6-dimethyl-1,3-dioxan-4-amine
Source: Acta Crystallogr Sect E Struct Rep Online. 2013 Oct 2;69(Pt 11):o1602. doi: 10.1107/S1600536813026561 (PMC3884279; doi:10.1107/S1600536813026561)
Supplement: Supplementary file 2 [file e-69-o1602-Isup2.hkl]

#
# h,k,l, Fc-squared, Fo-squared, sigma(Fo-squared) and status flag
#
data_I
_shelx_title ' PF in P2(1)/n'
_shelx_refln_list_code          4
_shelx_F_calc_maximum      172.91
_exptl_crystal_F_000       480.00
_reflns_d_resolution_high  0.7483
 
loop_
 _symmetry_equiv_pos_as_xyz
 'x, y, z'
 '-x+1/2, y+1/2, -z+1/2'
 '-x, -y, -z'
 'x-1/2, -y-1/2, z-1/2'
 
_cell_length_a    10.4924
_cell_length_b    10.0614
_cell_length_c    11.0379
_cell_angle_alpha  90.000
_cell_angle_beta   90.136
_cell_angle_gamma  90.000
 
_shelx_F_squared_multiplier     1.000
 
loop_
 _refln_index_h
 _refln_index_k
 _refln_index_l
 _refln_F_squared_calc
 _refln_F_squared_meas
 _refln_F_squared_sigma
 _refln_observed_status
   2   0   0       24.93       28.86      0.39 o
   4   0   0     1356.77     1394.21     17.49 o
   6   0   0      423.91      385.32      4.28 o
   8   0   0        3.00        2.53      0.34 o
  10   0   0        2.76        4.40      1.10 o
  12   0   0      259.54      272.60      6.72 o
   1   1   0      198.54      192.66      1.47 o
   2   1   0    13294.53    12610.48     94.82 o
   3   1   0      330.89      331.09      2.29 o
   4   1   0       42.62       54.99      0.59 o
   5   1   0        2.60        3.46      0.31 o
   6   1   0      174.62      172.35      1.53 o
   7   1   0       28.83       26.16      0.51 o
   8   1   0        1.22        0.94      0.24 o
   9   1   0       17.56       15.40      0.51 o
  10   1   0      207.14      218.03      2.71 o
  11   1   0        5.11        5.72      0.56 o
  12   1   0       31.50       29.72      1.06 o
  13   1   0        2.25        2.84      0.84 o
   0   2   0     3532.81     3158.95     93.38 o
   1   2   0     1181.63     1180.64      8.32 o
   2   2   0      440.89      420.78      3.35 o
   3   2   0        9.17        7.91      0.23 o
   4   2   0      691.55      737.28      5.29 o
   5   2   0      200.53      214.36      1.65 o
   6   2   0        0.39       -0.11      0.11 o
   7   2   0       36.92       36.47      0.72 o
   8   2   0       53.21       49.70      0.79 o
   9   2   0        1.25        1.25      0.34 o
  10   2   0      149.73      156.15      2.17 o
  11   2   0       42.16       45.70      1.18 o
  12   2   0        2.10        1.47      0.51 o
  13   2   0        0.04       -0.13      0.94 o
   1   3   0        0.00        0.13      0.13 o
   2   3   0       78.12       76.50      0.83 o
   3   3   0      311.56      321.77      2.73 o
   4   3   0       50.06       59.69      0.73 o
   5   3   0      125.19      132.56      1.35 o
   6   3   0       20.89       14.06      0.36 o
   7   3   0       55.13       42.11      0.60 o
   8   3   0        0.28       -0.06      0.19 o
   9   3   0        8.24        7.98      0.52 o
  10   3   0        0.54        0.54      0.52 o
  11   3   0       50.08       56.01      1.57 o
  12   3   0        5.67        4.79      1.03 o
  13   3   0        0.06       -0.54      0.82 o
   0   4   0     1923.71     1923.76     16.12 o
   1   4   0      378.67      438.31      3.25 o
   2   4   0       51.46       49.20      0.63 o
   3   4   0       10.76       14.65      0.52 o
   4   4   0       61.00       56.18      0.72 o
   5   4   0      304.59      293.32      2.62 o
   6   4   0       96.51      106.45      1.20 o
   7   4   0       42.84       53.89      0.71 o
   8   4   0       72.61       61.06      1.41 o
   9   4   0      214.74      218.08      3.18 o
  10   4   0       34.11       36.02      1.25 o
  11   4   0        2.39        0.88      0.58 o
  12   4   0       14.10       17.67      1.76 o
  13   4   0       10.95        9.95      0.97 o
   1   5   0      177.94      182.82      1.41 o
   2   5   0       44.47       41.91      0.55 o
   3   5   0       26.26       27.30      0.51 o
   4   5   0       27.68       22.05      0.47 o
   5   5   0        1.60        1.38      0.17 o
   6   5   0      170.85      160.72      2.01 o
   7   5   0        0.02        0.11      0.47 o
   8   5   0        0.87        2.27      0.52 o
   9   5   0        0.11        0.12      0.50 o
  10   5   0      144.13      142.64      2.55 o
  11   5   0       11.45        9.33      0.85 o
  12   5   0       15.76       15.49      1.09 o
  13   5   0        3.35        2.96      1.08 o
   0   6   0      138.96      165.30      2.10 o
   1   6   0       48.57       53.42      0.62 o
   2   6   0      223.69      239.55      1.86 o
   3   6   0      128.87      128.19      1.39 o
   4   6   0      138.07      145.89      1.55 o
   5   6   0        5.66        6.30      0.31 o
   6   6   0        0.04        0.05      0.36 o
   7   6   0       19.81       21.44      1.13 o
   8   6   0       10.20       10.48      0.77 o
   9   6   0        8.49        8.83      0.77 o
  10   6   0        5.13        3.82      0.71 o
  11   6   0        1.15        1.29      1.34 o
  12   6   0        2.91        1.85      0.71 o
   1   7   0      330.25      339.99      2.52 o
   2   7   0      388.28      416.19      3.33 o
   3   7   0       56.23       51.34      0.77 o
   4   7   0       11.11       10.91      0.43 o
   5   7   0       90.16       90.76      1.45 o
   6   7   0        5.47        4.05      0.52 o
   7   7   0        0.10       -0.65      0.65 o
   8   7   0       28.56       29.01      1.17 o
   9   7   0        1.76        1.28      0.58 o
  10   7   0        1.83        0.60      0.69 o
  11   7   0       20.80       17.83      1.17 o
   0   8   0      199.95      195.16      2.61 o
   1   8   0      812.68      812.70      6.03 o
   2   8   0      124.91      118.94      1.32 o
   3   8   0       32.93       32.42      0.67 o
   4   8   0      112.54      109.56      1.47 o
   5   8   0       12.05       11.08      0.90 o
   6   8   0        6.13        6.79      0.66 o
   7   8   0       31.05       37.12      2.10 o
   8   8   0        0.52        0.10      0.59 o
   9   8   0        0.04       -0.70      0.70 o
  10   8   0        0.62        0.96      1.18 o
  11   8   0       12.66       14.51      2.15 o
   1   9   0      387.27      369.52      3.49 o
   2   9   0       54.15       53.06      0.99 o
   3   9   0      144.86      141.16      2.00 o
   4   9   0       54.25       54.35      1.22 o
   5   9   0        7.71        7.19      0.68 o
   6   9   0        3.92        4.36      0.51 o
   7   9   0      174.63      189.23      3.00 o
   8   9   0       26.11       26.51      2.07 o
   9   9   0       15.33       15.52      1.01 o
  10   9   0        8.23        8.40      1.03 o
   0  10   0        9.76        8.39      1.61 o
   1  10   0       59.71       58.07      1.05 o
   2  10   0        2.99        1.90      0.40 o
   3  10   0        0.66        1.00      0.50 o
   4  10   0       38.70       34.61      1.17 o
   5  10   0        4.70        5.37      0.69 o
   6  10   0        1.74        0.45      0.52 o
   7  10   0        2.55        3.75      0.69 o
   8  10   0       16.64       18.89      0.99 o
   9  10   0        2.61        3.06      0.71 o
   1  11   0        2.73        3.63      0.55 o
   2  11   0        3.75        5.17      0.58 o
   3  11   0       21.84       23.20      1.03 o
   4  11   0        7.90        8.35      0.95 o
   5  11   0        0.20        0.83      0.50 o
   6  11   0        5.85        5.57      0.78 o
   7  11   0        3.20        2.59      0.74 o
   8  11   0       10.60        8.25      1.14 o
   0  12   0        0.63       -0.81      0.81 o
   1  12   0        1.56        0.58      0.65 o
   2  12   0        0.77        0.73      0.65 o
   3  12   0        8.43        8.62      0.82 o
   4  12   0        1.72        0.66      0.60 o
   5  12   0        2.88        2.40      0.66 o
   6  12   0        3.58        3.24      0.76 o
   2  13   0       12.35       10.92      1.09 o
   3  13   0        3.95        3.38      0.84 o
 -13   0   1       83.75       96.51      3.76 o
 -11   0   1       28.53       29.87      1.75 o
  -9   0   1       13.57       11.96      1.36 o
  -7   0   1      101.18      105.71      1.58 o
  -5   0   1       21.83       24.07      0.49 o
  -3   0   1      903.55      893.50      7.78 o
  -1   0   1     2842.69     2741.04     34.37 o
   1   0   1      148.37      198.71      2.12 o
   3   0   1    14848.23    14350.85    140.00 o
   5   0   1      778.14      816.28     12.65 o
   7   0   1      300.99      321.32      3.77 o
   9   0   1       11.76       15.57      0.77 o
  11   0   1       49.50       54.42      1.68 o
  13   0   1        2.14        1.34      1.08 o
 -13   1   1        0.39        1.48      0.76 o
 -12   1   1       13.70        9.88      0.82 o
 -11   1   1        1.16        2.32      0.46 o
 -10   1   1      301.95      310.42      3.21 o
  -9   1   1        1.57        2.41      0.38 o
  -8   1   1        0.73       -0.02      0.32 o
  -7   1   1      190.46      187.73      1.59 o
  -6   1   1        0.43        0.07      0.11 o
  -5   1   1       35.89       37.81      1.64 o
  -4   1   1       12.17       12.30      0.24 o
  -3   1   1     2477.76     2475.04     17.16 o
  -2   1   1      549.76      517.36      4.10 o
  -1   1   1      177.55      166.48      1.28 o
   0   1   1     4651.93     4421.57     51.86 o
   1   1   1      166.16      172.36      1.57 o
   2   1   1     8335.41     7946.56    156.66 o
   3   1   1      216.22      182.70      1.37 o
   4   1   1     1099.36     1107.45      7.79 o
   5   1   1     2494.63     2587.72     17.92 o
   6   1   1      107.48      120.92      1.18 o
   7   1   1        3.27        4.26      0.28 o
   8   1   1        3.28        3.56      0.28 o
   9   1   1        6.05        5.53      0.44 o
  10   1   1        0.71        0.09      0.35 o
  11   1   1       12.05       14.36      0.68 o
  12   1   1       24.72       27.42      1.18 o
  13   1   1        1.16        1.61      1.08 o
 -13   2   1        3.45        3.06      0.74 o
 -12   2   1        4.11        3.79      0.78 o
 -11   2   1        0.88       -0.25      0.43 o
 -10   2   1       32.74       30.93      0.85 o
  -9   2   1        3.99        5.57      0.41 o
  -8   2   1        0.25        0.11      0.21 o
  -7   2   1       12.29       10.58      0.30 o
  -6   2   1       12.79       17.44      0.38 o
  -5   2   1       20.53       22.07      0.40 o
  -4   2   1       28.08       37.22      0.44 o
  -3   2   1      300.45      285.05      2.42 o
  -2   2   1     1516.47     1472.60     11.30 o
  -1   2   1       42.85       40.30      0.50 o
   0   2   1     4587.06     4490.47     45.28 o
   1   2   1      182.22      192.53      1.65 o
   2   2   1      207.76      212.79      2.02 o
   3   2   1      859.80      859.80      7.05 o
   4   2   1      228.59      242.27      1.91 o
   5   2   1        1.66        1.42      0.15 o
   6   2   1      185.08      225.05      1.93 o
   7   2   1        0.65        0.42      0.19 o
   8   2   1       31.38       31.27      0.77 o
   9   2   1        3.08        3.62      0.63 o
  10   2   1        0.81       -0.20      0.64 o
  11   2   1        0.33        0.77      0.52 o
  12   2   1       19.42       18.93      1.62 o
  13   2   1        0.34        0.31      0.67 o
 -13   3   1        0.20       -0.30      1.02 o
 -12   3   1        8.84       10.17      0.75 o
 -11   3   1        2.78        3.76      0.58 o
 -10   3   1        1.90        0.78      0.44 o
  -9   3   1       19.70       17.12      0.55 o
  -8   3   1        4.87        4.67      0.36 o
  -7   3   1       42.85       43.88      0.59 o
  -6   3   1      487.91      511.69      3.89 o
  -5   3   1      447.17      463.84      3.51 o
  -4   3   1       20.44       39.05      0.47 o
  -3   3   1      243.56      244.24      1.90 o
  -2   3   1     1040.56     1114.18      8.61 o
  -1   3   1       69.23       71.00      0.60 o
   0   3   1     1395.90     1379.06     10.55 o
   1   3   1        0.29        0.22      0.12 o
   2   3   1        0.00        0.32      0.12 o
   3   3   1       31.96       31.44      0.40 o
   4   3   1       62.86       61.93      0.84 o
   5   3   1      310.26      311.13      2.46 o
   6   3   1       13.17       20.65      0.39 o
   7   3   1      167.89      165.47      1.73 o
   8   3   1       53.10       56.10      0.90 o
   9   3   1        0.08       -0.08      0.33 o
  10   3   1       42.95       39.36      1.48 o
  11   3   1       39.99       39.72      1.38 o
  12   3   1       20.82       22.08      1.22 o
  13   3   1        3.30        2.60      1.61 o
 -13   4   1        0.02       -0.12      0.60 o
 -12   4   1        1.52        0.94      0.79 o
 -11   4   1        2.31        1.76      0.79 o
 -10   4   1       11.86        9.10      0.74 o
  -9   4   1        0.08       -0.33      0.33 o
  -8   4   1       25.02       25.14      0.60 o
  -7   4   1      102.26      101.79      1.30 o
  -6   4   1      436.52      433.98      4.89 o
  -5   4   1      128.87      117.09      1.25 o
  -4   4   1      321.21      351.96      3.02 o
  -3   4   1      977.34      991.67      7.76 o
  -2   4   1       10.92        6.81      0.23 o
  -1   4   1       62.25       64.49      0.90 o
   0   4   1        0.02        0.87      0.12 o
   1   4   1        5.83        5.71      0.34 o
   2   4   1      682.15      706.94      5.59 o
   3   4   1       39.42       45.81      0.63 o
   4   4   1        9.19       11.06      0.31 o
   5   4   1       50.07       61.18      0.90 o
   6   4   1       11.30       11.33      0.30 o
   7   4   1        2.68        2.50      0.28 o
   8   4   1      403.02      390.03      4.02 o
   9   4   1       46.89       40.34      1.25 o
  10   4   1       43.21       42.27      1.38 o
  11   4   1       32.37       30.33      1.51 o
  12   4   1       57.31       59.12      1.73 o
  13   4   1        9.50       14.49      1.46 o
 -12   5   1        4.49        5.03      1.10 o
 -11   5   1        0.89        0.36      0.78 o
 -10   5   1        3.77        5.55      0.69 o
  -9   5   1       18.23       19.29      1.01 o
  -8   5   1        1.45        0.77      0.42 o
  -7   5   1       88.88       77.61      1.30 o
  -6   5   1        2.53        3.45      0.35 o
  -5   5   1      293.19      316.29      3.34 o
  -4   5   1      196.51      197.01      1.88 o
  -3   5   1        0.90        0.02      0.18 o
  -2   5   1       59.02       55.07      0.74 o
  -1   5   1       58.63       63.92      0.68 o
   0   5   1       48.73       49.01      1.20 o
   1   5   1      433.35      459.44      3.44 o
   2   5   1       31.24       26.43      0.51 o
   3   5   1       67.57       62.69      0.82 o
   4   5   1      157.45      164.84      1.65 o
   5   5   1        4.13        6.27      0.30 o
   6   5   1      111.30      106.70      1.46 o
   7   5   1       78.34       74.89      1.57 o
   8   5   1       15.67       16.11      1.01 o
   9   5   1       75.18       71.46      1.69 o
  10   5   1        5.61        6.44      0.74 o
  11   5   1       13.43       14.13      1.01 o
  12   5   1        0.34       -0.25      0.83 o
 -12   6   1        6.27        7.34      1.41 o
 -11   6   1        3.77        4.14      0.71 o
 -10   6   1        9.69        8.91      0.85 o
  -9   6   1        0.82        0.81      0.89 o
  -8   6   1        0.00        0.25      0.52 o
  -7   6   1        9.36        8.83      0.69 o
  -6   6   1        4.76        4.24      0.38 o
  -5   6   1       23.76       23.25      0.72 o
  -4   6   1       49.17       50.87      0.73 o
  -3   6   1        7.17        6.19      0.31 o
  -2   6   1       70.29       54.11      0.74 o
  -1   6   1       31.30       26.63      0.45 o
   0   6   1      316.31      335.11      2.42 o
   1   6   1      281.62      290.44      2.36 o
   2   6   1      268.36      275.06      2.27 o
   3   6   1       79.03       66.11      0.90 o
   4   6   1       78.59       79.00      1.03 o
   5   6   1      101.30       86.21      1.11 o
   6   6   1       11.05       10.57      0.52 o
   7   6   1        1.08        0.81      0.36 o
   8   6   1        4.92        6.12      0.71 o
   9   6   1        4.36        2.72      0.75 o
  10   6   1        6.13        4.98      0.86 o
  11   6   1        7.45        9.37      0.85 o
  12   6   1        2.28        1.40      1.13 o
 -11   7   1       13.93       15.88      1.84 o
 -10   7   1        0.40       -0.09      0.91 o
  -9   7   1        0.38       -0.45      0.52 o
  -8   7   1        7.09        5.92      1.65 o
  -7   7   1       58.07       60.27      1.51 o
  -6   7   1       75.34       81.76      1.67 o
  -5   7   1        0.32       -0.15      0.26 o
  -4   7   1       35.13       34.37      0.76 o
  -3   7   1       58.67       54.31      0.79 o
  -2   7   1      224.38      224.99      2.03 o
  -1   7   1        0.05       -0.10      0.21 o
   0   7   1       17.21       11.50      0.42 o
   1   7   1      194.50      200.77      1.65 o
   2   7   1       75.98       69.47      0.86 o
   3   7   1       99.97      108.16      1.17 o
   4   7   1        0.15        0.13      0.26 o
   5   7   1       30.20       27.56      0.79 o
   6   7   1       35.57       35.84      1.17 o
   7   7   1        0.94        0.16      0.36 o
   8   7   1        0.53        0.00      0.52 o
   9   7   1        9.67       11.98      1.43 o
  10   7   1        0.71       -0.02      0.52 o
  11   7   1        1.83        1.71      0.69 o
 -11   8   1        0.85        1.23      0.66 o
 -10   8   1        7.43        6.73      0.97 o
  -9   8   1        2.57        3.27      0.62 o
  -8   8   1      153.33      159.39      5.44 o
  -7   8   1       67.45       62.33      1.42 o
  -6   8   1        2.82        2.48      0.44 o
  -5   8   1       19.66       20.65      0.68 o
  -4   8   1       13.09       12.74      0.71 o
  -3   8   1      158.62      154.43      1.83 o
  -2   8   1      485.93      485.48      3.87 o
  -1   8   1       55.95       53.17      0.83 o
   0   8   1      510.41      512.69      4.01 o
   1   8   1       44.66       44.90      0.86 o
   2   8   1      486.45      482.62      4.24 o
   3   8   1       46.26       44.20      0.84 o
   4   8   1     1033.49     1042.91      9.36 o
   5   8   1       21.88       24.59      1.01 o
   6   8   1        0.84        0.72      0.41 o
   7   8   1       15.65       16.88      1.01 o
   8   8   1        2.45        3.44      0.66 o
   9   8   1       44.87       46.80      1.65 o
  10   8   1        0.55       -0.35      0.87 o
  11   8   1        2.38        2.15      0.76 o
 -10   9   1       34.46       37.82      1.49 o
  -9   9   1        2.59        2.76      0.61 o
  -8   9   1       61.61       65.27      1.55 o
  -7   9   1        4.80        6.42      0.67 o
  -6   9   1      116.71      125.35      2.06 o
  -5   9   1       30.41       29.10      0.99 o
  -4   9   1      114.36      109.47      1.57 o
  -3   9   1        1.10        0.05      0.35 o
  -2   9   1      468.53      456.70      4.75 o
  -1   9   1        0.02       -0.06      0.37 o
   0   9   1      152.56      154.75      1.81 o
   1   9   1       12.71       13.08      0.54 o
   2   9   1      415.97      407.22      3.74 o
   3   9   1        2.72        2.44      0.43 o
   4   9   1      265.34      267.24      3.75 o
   5   9   1        4.71        2.86      0.65 o
   6   9   1       81.48       78.22      1.76 o
   7   9   1        9.89       10.52      0.85 o
   8   9   1        2.79        3.73      0.69 o
   9   9   1        0.13       -0.40      0.69 o
  10   9   1        1.22        2.69      0.76 o
  -9  10   1        4.05        4.98      0.98 o
  -8  10   1        0.55        0.58      0.52 o
  -7  10   1        1.93        3.73      0.58 o
  -6  10   1       38.58       37.82      1.13 o
  -5  10   1        1.31        1.32      0.52 o
  -4  10   1       33.08       30.82      1.17 o
  -3  10   1        5.02        5.23      0.56 o
  -2  10   1        3.86        3.18      0.46 o
  -1  10   1       10.78        9.14      0.62 o
   0  10   1       43.12       39.58      1.00 o
   1  10   1        1.54        1.83      0.40 o
   2  10   1       10.75        7.81      0.56 o
   3  10   1        3.02        1.66      0.50 o
   4  10   1       36.67       39.04      1.32 o
   5  10   1        0.96        1.71      0.50 o
   6  10   1        1.47        2.05      0.52 o
   7  10   1       34.14       35.23      1.35 o
   8  10   1       25.53       28.14      1.74 o
   9  10   1        1.61        2.42      1.08 o
  -7  11   1       10.12        8.71      0.91 o
  -6  11   1        0.02       -0.23      0.52 o
  -5  11   1        0.58        0.17      0.50 o
  -4  11   1        0.76        0.66      0.50 o
  -3  11   1       12.69        9.90      0.82 o
  -2  11   1        3.47        4.28      0.62 o
  -1  11   1       11.28       10.41      0.78 o
   0  11   1        1.64        1.25      0.43 o
   1  11   1        0.20        0.39      0.29 o
   2  11   1       21.40       22.29      0.98 o
   3  11   1        4.49        4.94      0.66 o
   4  11   1        2.20        2.00      0.50 o
   5  11   1        1.66        2.16      0.82 o
   6  11   1        0.48        0.10      0.50 o
   7  11   1        4.29        3.81      0.74 o
  -6  12   1        1.60        2.29      0.76 o
  -5  12   1        2.69        2.38      0.66 o
  -4  12   1        0.49       -0.32      0.50 o
  -3  12   1        9.69        9.44      1.03 o
  -2  12   1       13.32       12.80      1.03 o
  -1  12   1        8.14        7.21      0.84 o
   0  12   1       20.05       20.72      1.34 o
   1  12   1        3.54        3.42      0.69 o
   2  12   1        1.70        0.39      0.50 o
   3  12   1        1.60        1.30      0.50 o
   4  12   1       23.40       27.73      1.59 o
   5  12   1        0.10        0.19      0.52 o
   6  12   1        0.64        0.04      0.67 o
  -3  13   1        0.00       -0.65      0.65 o
  -2  13   1        7.96       10.48      1.34 o
  -1  13   1        0.00       -0.81      0.81 o
   1  13   1        0.63        0.54      1.08 o
   2  13   1       17.38       18.82      2.15 o
   3  13   1       14.88       15.60      1.08 o
 -12   0   2        8.32        8.76      1.03 o
 -10   0   2     1472.11     1448.59     18.90 o
  -8   0   2      841.22      803.16      8.45 o
  -6   0   2      674.92      665.27      6.09 o
  -4   0   2      776.70      756.52      6.74 o
  -2   0   2      245.52      248.73      2.24 o
   0   0   2      792.05      802.89     14.11 o
   2   0   2    29899.25    24834.62   1317.76 o
   4   0   2      229.40      240.41      2.74 o
   6   0   2     2059.83     2150.42     21.27 o
   8   0   2       80.82       91.25      1.58 o
  10   0   2        8.62        7.94      2.02 o
  12   0   2       10.44        8.87      1.08 o
 -13   1   2        4.65        5.01      0.82 o
 -12   1   2       24.30       23.84      2.83 o
 -11   1   2        9.52        8.73      0.73 o
 -10   1   2      111.31      119.24      2.49 o
  -9   1   2        1.52        1.44      0.38 o
  -8   1   2      904.50      874.48      6.03 o
  -7   1   2       66.40       64.78      0.77 o
  -6   1   2       36.31       41.82      0.56 o
  -5   1   2       81.86       84.13      0.81 o
  -4   1   2       15.73       12.21      0.35 o
  -3   1   2        5.93        5.12      0.12 o
  -2   1   2     1033.43     1033.24      6.75 o
  -1   1   2       60.01       55.49      0.63 o
   0   1   2     2902.41     2862.15     21.98 o
   1   1   2      502.08      541.80      4.34 o
   2   1   2    13420.11    13183.63    115.06 o
   3   1   2       99.50       93.73      0.95 o
   4   1   2     1855.72     1828.49     13.96 o
   5   1   2      275.02      292.63      2.54 o
   6   1   2       95.70       97.55      1.14 o
   7   1   2        0.19        0.44      0.22 o
   8   1   2       94.98      109.51      1.35 o
   9   1   2        0.47        0.76      0.29 o
  10   1   2        0.09       -0.43      0.43 o
  11   1   2       20.51       20.16      0.95 o
  12   1   2        0.08        0.12      0.65 o
  13   1   2        6.29        6.18      1.08 o
 -13   2   2        2.02        2.72      0.74 o
 -12   2   2        0.37       -0.52      0.52 o
 -11   2   2       16.05       13.56      0.66 o
 -10   2   2       11.11        9.66      0.56 o
  -9   2   2       44.41       45.89      0.83 o
  -8   2   2       13.94       12.93      0.47 o
  -7   2   2        1.14        2.29      0.17 o
  -6   2   2      118.76      110.87      1.11 o
  -5   2   2      120.51      136.77      1.22 o
  -4   2   2      134.44      142.83      1.41 o
  -3   2   2      383.79      426.06      3.19 o
  -2   2   2      313.91      316.14      2.39 o
  -1   2   2        0.38        0.78      0.14 o
   0   2   2     3987.66     3994.19     54.95 o
   1   2   2     2901.23     2835.61     22.09 o
   2   2   2      428.31      466.27      4.16 o
   3   2   2      169.80      190.20      1.90 o
   4   2   2        8.81       10.27      0.61 o
   5   2   2      120.96      119.02      1.23 o
   6   2   2       26.32       25.14      0.74 o
   7   2   2        0.63        2.41      0.59 o
   8   2   2        0.08       -0.21      0.21 o
   9   2   2        2.21        1.06      0.33 o
  10   2   2        5.33        5.01      0.63 o
  11   2   2       11.33       10.88      0.82 o
  12   2   2       39.31       44.52      2.15 o
  13   2   2        1.52        2.66      0.84 o
 -13   3   2        0.40        0.10      0.66 o
 -12   3   2        1.59        0.91      0.51 o
 -11   3   2        0.02       -0.43      0.43 o
 -10   3   2        0.87        1.20      0.31 o
  -9   3   2       13.49       12.68      0.49 o
  -8   3   2       28.06       28.88      0.63 o
  -7   3   2       23.00       22.68      0.66 o
  -6   3   2        9.67        7.15      0.33 o
  -5   3   2      262.14      281.87      2.58 o
  -4   3   2      212.27      219.23      2.05 o
  -3   3   2       10.69       13.89      0.61 o
  -2   3   2      326.29      336.96      3.25 o
  -1   3   2      560.68      585.71      4.65 o
   0   3   2      134.55      141.23      1.69 o
   1   3   2     2649.74     2632.09     19.95 o
   2   3   2     1477.76     1489.31     10.57 o
   3   3   2        0.23        0.19      0.16 o
   4   3   2       11.82        9.42      0.35 o
   5   3   2       27.72       31.99      0.43 o
   6   3   2        0.97        0.42      0.26 o
   7   3   2        6.87        5.97      0.30 o
   8   3   2        3.83        3.99      0.37 o
   9   3   2        5.46        3.18      0.37 o
  10   3   2       14.75       16.76      0.91 o
  11   3   2        7.63        8.17      0.86 o
  12   3   2       36.16       38.15      1.45 o
  13   3   2       43.24       54.12      2.29 o
 -13   4   2        1.98        1.81      0.71 o
 -12   4   2        0.01       -0.88      0.97 o
 -11   4   2        0.01       -0.54      0.54 o
 -10   4   2       50.64       48.88      1.18 o
  -9   4   2       10.56        8.81      0.49 o
  -8   4   2        1.92        0.57      0.26 o
  -7   4   2       65.37       62.51      0.97 o
  -6   4   2        0.00       -0.12      0.28 o
  -5   4   2      207.59      210.29      2.34 o
  -4   4   2       82.32       96.50      1.04 o
  -3   4   2      479.11      509.08      4.27 o
  -2   4   2      115.15      146.21      1.28 o
  -1   4   2     1247.03     1364.10      9.54 o
   0   4   2     2826.41     2947.18     22.57 o
   1   4   2      977.80     1079.40      7.65 o
   2   4   2      468.73      467.79      3.83 o
   3   4   2      234.93      247.97      2.04 o
   4   4   2       42.35       40.91      0.72 o
   5   4   2       52.56       49.11      0.81 o
   6   4   2       11.87       10.54      0.47 o
   7   4   2        5.41        5.82      0.40 o
   8   4   2       23.95       22.14      0.69 o
   9   4   2        1.66        0.87      0.41 o
  10   4   2       50.67       44.63      1.96 o
  11   4   2      131.92      145.48      2.67 o
  12   4   2       27.31       29.01      3.67 o
  13   4   2        5.89        5.04      1.08 o
 -12   5   2        2.05        1.55      0.71 o
 -11   5   2        2.53        1.16      0.60 o
 -10   5   2        0.05       -0.19      0.52 o
  -9   5   2       11.02        8.52      0.74 o
  -8   5   2       32.39       29.93      0.89 o
  -7   5   2        0.55        0.96      0.47 o
  -6   5   2       23.29       29.58      0.81 o
  -5   5   2        9.34        8.77      0.50 o
  -4   5   2       10.30       11.70      0.43 o
  -3   5   2        6.48        6.37      0.28 o
  -2   5   2      195.56      205.40      1.73 o
  -1   5   2      112.27      108.22      1.13 o
   0   5   2     1324.67     1534.30     11.89 o
   1   5   2      725.29      777.39      5.65 o
   2   5   2     1147.96     1248.72      9.76 o
   3   5   2      157.72      147.94      1.52 o
   4   5   2        1.07        0.95      0.20 o
   5   5   2       27.85       27.89      0.89 o
   6   5   2        0.80        0.39      0.54 o
   7   5   2       29.75       32.75      0.81 o
   8   5   2      138.97      129.28      2.26 o
   9   5   2        0.02       -0.62      0.62 o
  10   5   2       14.91       13.09      0.91 o
  11   5   2       13.60       16.04      1.06 o
  12   5   2       46.02       47.78      1.69 o
 -12   6   2        8.81        9.49      0.85 o
 -11   6   2        0.09        0.27      0.48 o
 -10   6   2       24.20       21.12      1.17 o
  -9   6   2       20.92       20.54      1.09 o
  -8   6   2        3.13        2.31      0.47 o
  -7   6   2       43.33       43.88      0.94 o
  -6   6   2       77.09       69.20      1.27 o
  -5   6   2        5.91        5.74      0.39 o
  -4   6   2        0.08        0.57      0.26 o
  -3   6   2        0.68        0.28      0.14 o
  -2   6   2        0.19        0.17      0.18 o
  -1   6   2       55.00       61.06      0.75 o
   0   6   2        9.97       12.93      0.40 o
   1   6   2        1.99        2.47      0.18 o
   2   6   2      102.35      107.05      1.10 o
   3   6   2       49.79       60.38      0.84 o
   4   6   2       11.52       10.90      0.36 o
   5   6   2      183.38      172.19      2.10 o
   6   6   2       51.72       54.25      1.02 o
   7   6   2       33.23       30.62      1.01 o
   8   6   2        4.63        3.60      0.52 o
   9   6   2        0.03       -0.29      0.56 o
  10   6   2       12.50       12.11      0.91 o
  11   6   2        0.46        0.00      0.70 o
  12   6   2        4.66        5.40      0.85 o
 -11   7   2        4.48        3.00      0.67 o
 -10   7   2       18.94       24.80      1.04 o
  -9   7   2        3.91        3.46      0.58 o
  -8   7   2       98.05       95.95      1.78 o
  -7   7   2        2.70        3.31      0.52 o
  -6   7   2        0.92        0.97      0.34 o
  -5   7   2      104.05      104.77      1.48 o
  -4   7   2        4.68        4.52      0.39 o
  -3   7   2        0.31        0.56      0.27 o
  -2   7   2       46.11       46.70      0.71 o
  -1   7   2       55.87       53.38      0.75 o
   0   7   2        0.02        0.46      0.35 o
   1   7   2      458.13      454.18      3.95 o
   2   7   2        1.31        1.29      0.19 o
   3   7   2       10.81        9.90      0.37 o
   4   7   2      479.84      487.22      4.73 o
   5   7   2        4.48        6.43      0.44 o
   6   7   2       60.15       56.88      1.41 o
   7   7   2        8.01        7.82      0.83 o
   8   7   2        1.17       -0.07      0.50 o
   9   7   2        1.98        2.79      0.66 o
  10   7   2        0.36       -0.19      0.58 o
  11   7   2        2.09        2.69      0.74 o
 -11   8   2       15.58       16.76      1.09 o
 -10   8   2        7.91        7.76      0.77 o
  -9   8   2      163.68      166.65      2.72 o
  -8   8   2        0.73        0.68      0.58 o
  -7   8   2        0.34        1.44      0.51 o
  -6   8   2      135.36      134.51      2.10 o
  -5   8   2        0.09       -0.30      0.30 o
  -4   8   2       11.92       11.37      0.80 o
  -3   8   2        0.97        0.21      0.27 o
  -2   8   2        1.53        0.85      0.34 o
  -1   8   2       16.04       16.35      0.50 o
   0   8   2        8.06        7.25      0.36 o
   1   8   2       63.71       60.84      0.87 o
   2   8   2       57.98       59.61      1.26 o
   3   8   2      405.45      384.38      5.69 o
   4   8   2        6.88        7.31      0.53 o
   5   8   2       75.17       72.28      1.27 o
   6   8   2      101.47       98.82      1.99 o
   7   8   2       95.70      104.18      2.08 o
   8   8   2        2.94        3.12      0.92 o
   9   8   2        0.24       -0.52      0.52 o
  10   8   2        5.42        5.61      0.85 o
  11   8   2        0.06       -0.54      0.76 o
 -10   9   2        2.31        2.33      0.78 o
  -9   9   2        9.32       11.78      0.87 o
  -8   9   2        1.73        1.30      0.58 o
  -7   9   2       79.12       82.89      1.85 o
  -6   9   2      112.48      112.79      1.96 o
  -5   9   2        6.14        5.78      0.58 o
  -4   9   2        0.01       -0.33      0.33 o
  -3   9   2      210.68      208.28      2.34 o
  -2   9   2       13.17       14.80      0.89 o
  -1   9   2      178.52      170.87      1.95 o
   0   9   2       86.15       95.84      1.33 o
   1   9   2      226.92      217.15      2.31 o
   2   9   2        0.87        0.49      0.29 o
   3   9   2       18.14       14.70      0.82 o
   4   9   2        7.56        7.65      0.79 o
   5   9   2       87.09       83.41      2.33 o
   6   9   2       13.13       13.37      2.15 o
   7   9   2       15.71       16.16      0.98 o
   8   9   2        1.45        1.70      0.60 o
   9   9   2       88.51      107.43      2.75 o
  10   9   2        0.53        0.94      0.76 o
  -9  10   2       11.17       13.81      0.98 o
  -8  10   2        5.06        4.70      0.97 o
  -7  10   2        0.43        0.08      0.47 o
  -6  10   2       18.71       19.44      1.38 o
  -5  10   2        3.26        4.04      0.51 o
  -4  10   2       16.07       16.33      0.98 o
  -3  10   2        5.31        6.49      0.66 o
  -2  10   2       22.31       20.77      1.03 o
  -1  10   2       32.05       30.36      1.13 o
   0  10   2       23.56       23.57      0.71 o
   1  10   2        0.37        0.61      0.33 o
   2  10   2        1.30        0.77      0.30 o
   3  10   2       34.14       34.00      1.24 o
   4  10   2        1.07        1.69      0.50 o
   5  10   2        1.10        0.92      0.65 o
   6  10   2        1.02        0.08      0.65 o
   7  10   2       24.25       25.33      1.88 o
   8  10   2        1.94        1.61      0.89 o
   9  10   2       14.59       15.59      1.88 o
  -7  11   2        4.27        3.20      0.74 o
  -6  11   2        0.38       -0.06      0.58 o
  -5  11   2        3.91        3.85      0.66 o
  -4  11   2        0.01       -0.31      0.67 o
  -3  11   2        0.99        0.27      0.65 o
  -2  11   2       39.59       33.28      2.48 o
  -1  11   2        2.38        2.59      0.55 o
   0  11   2       23.76       23.75      1.22 o
   1  11   2        0.03        0.22      0.31 o
   2  11   2        0.75        0.84      0.43 o
   3  11   2        0.37       -0.10      0.50 o
   4  11   2        9.96       12.09      0.95 o
   5  11   2        0.98        1.26      0.52 o
   6  11   2        1.62        2.65      0.66 o
   7  11   2        1.30        2.02      0.76 o
  -5  12   2        0.73       -0.67      1.21 o
  -4  12   2        8.23        9.09      1.03 o
  -3  12   2        1.40        1.00      0.65 o
  -2  12   2        1.08        1.11      0.65 o
  -1  12   2        2.26        3.11      0.76 o
   0  12   2       18.24       25.31      1.42 o
   1  12   2        9.65       11.52      1.03 o
   2  12   2        6.89        7.29      0.69 o
   3  12   2        0.27       -0.15      0.50 o
   4  12   2        1.36        1.38      0.66 o
   5  12   2       12.32       11.93      1.24 o
  -2  13   2       29.30       33.34      2.15 o
  -1  13   2        0.85       -0.27      0.81 o
   0  13   2        0.04       -0.54      1.08 o
   1  13   2       17.35       19.89      2.15 o
   2  13   2        3.82        2.42      1.34 o
 -13   0   3        0.80       -0.15      1.08 o
 -11   0   3       62.67       64.79      1.99 o
  -9   0   3        0.08        2.42      1.08 o
  -7   0   3      518.95      498.21      4.82 o
  -5   0   3     3103.28     3241.24     26.17 o
  -3   0   3     1701.04     1848.76     18.17 o
  -1   0   3      922.01      862.68      8.67 o
   1   0   3       96.70      111.32      2.15 o
   3   0   3     1698.67     1732.16     20.85 o
   5   0   3      477.21      505.13      7.80 o
   7   0   3      661.23      735.59      9.48 o
   9   0   3       60.45       67.86      1.75 o
  11   0   3        0.85       -0.54      0.54 o
  13   0   3        3.64        3.23      1.08 o
 -13   1   3       15.92       14.48      1.06 o
 -12   1   3        6.19        5.29      0.67 o
 -11   1   3       11.09       10.22      0.70 o
 -10   1   3       14.49       13.16      1.32 o
  -9   1   3        0.08        3.00      0.74 o
  -8   1   3      711.05      679.74      5.31 o
  -7   1   3       84.68       86.27      0.97 o
  -6   1   3       10.45       13.11      0.31 o
  -5   1   3     1646.39     1727.09      9.80 o
  -4   1   3      829.30      912.85      5.66 o
  -3   1   3      320.50      313.06      2.07 o
  -2   1   3        0.26        0.16      0.12 o
  -1   1   3      402.41      392.95      2.90 o
   0   1   3        0.64        0.34      0.13 o
   1   1   3     3432.48     3282.91     74.39 o
   2   1   3      666.08      640.76      5.06 o
   3   1   3       40.28       43.69      0.54 o
   4   1   3      477.67      523.88     10.06 o
   5   1   3     1062.52     1048.54      9.18 o
   6   1   3      164.03      176.04      1.94 o
   7   1   3      119.31      121.21      1.42 o
   8   1   3       51.93       59.57      0.95 o
   9   1   3        0.56        0.50      0.34 o
  10   1   3        0.50        0.44      0.34 o
  11   1   3        0.11       -0.54      0.54 o
  12   1   3        1.71        0.13      0.57 o
  13   1   3        1.98        4.03      1.08 o
 -13   2   3        2.45        3.15      0.74 o
 -12   2   3        9.58        8.51      0.82 o
 -11   2   3        1.37        2.06      0.43 o
 -10   2   3       27.43       29.47      0.72 o
  -9   2   3       11.55       10.70      0.64 o
  -8   2   3       53.55       49.67      1.16 o
  -7   2   3       20.63       22.77      0.56 o
  -6   2   3       73.77       62.54      0.63 o
  -5   2   3      182.73      194.73      1.55 o
  -4   2   3      547.90      633.18      4.37 o
  -3   2   3      235.03      237.44      1.82 o
  -2   2   3       31.80       27.39      0.66 o
  -1   2   3      272.01      290.63      2.05 o
   0   2   3       60.14       81.29      0.76 o
   1   2   3      683.82      698.97      5.17 o
   2   2   3      707.86      692.64      5.37 o
   3   2   3      362.22      373.64      4.02 o
   4   2   3      144.96      137.10      1.57 o
   5   2   3        3.82        4.45      0.43 o
   6   2   3        4.69        5.09      0.58 o
   7   2   3       80.39       83.42      1.07 o
   8   2   3       13.95       13.83      0.59 o
   9   2   3        0.89        0.30      0.35 o
  10   2   3        0.41       -0.13      0.33 o
  11   2   3       15.26       15.16      0.82 o
  12   2   3        5.80        4.57      1.08 o
  13   2   3       14.55       13.98      1.61 o
 -13   3   3        0.13       -0.38      0.89 o
 -12   3   3        8.77       10.64      0.75 o
 -11   3   3        0.54       -0.32      0.34 o
 -10   3   3       26.09       26.33      0.70 o
  -9   3   3       19.16       19.19      0.61 o
  -8   3   3        1.36        2.52      0.28 o
  -7   3   3       17.29       16.67      0.48 o
  -6   3   3        8.20        8.56      0.34 o
  -5   3   3      319.86      334.62      2.71 o
  -4   3   3      116.78      132.72      1.26 o
  -3   3   3      384.73      388.53      3.01 o
  -2   3   3       49.20       49.41      0.65 o
  -1   3   3        9.20        9.15      0.38 o
   0   3   3     3187.68     3201.31     29.08 o
   1   3   3      731.23      742.69      6.53 o
   2   3   3      318.33      302.76      2.96 o
   3   3   3      319.39      339.90      3.24 o
   4   3   3      275.60      266.73      2.67 o
   5   3   3      112.35      103.92      1.36 o
   6   3   3       50.19       49.86      0.93 o
   7   3   3       13.64       13.91      0.62 o
   8   3   3        2.29        1.86      0.43 o
   9   3   3       15.70       16.36      0.84 o
  10   3   3        1.02        0.62      0.39 o
  11   3   3        3.36        2.88      0.66 o
  12   3   3        7.44        5.91      0.95 o
  13   3   3        0.76        0.81      1.08 o
 -13   4   3        2.58        4.03      1.34 o
 -12   4   3        1.29        2.30      0.58 o
 -11   4   3        2.16        3.01      0.51 o
 -10   4   3        7.79        9.10      0.44 o
  -9   4   3        2.99        2.26      0.38 o
  -8   4   3        6.36        6.74      0.38 o
  -7   4   3        1.16        0.08      0.23 o
  -6   4   3       27.91       25.84      0.56 o
  -5   4   3        7.56       11.11      0.37 o
  -4   4   3        0.77        1.26      0.19 o
  -3   4   3      172.16      175.28      1.57 o
  -2   4   3     1572.30     1682.58     12.97 o
  -1   4   3     1699.98     1753.07     13.43 o
   0   4   3      246.67      243.88      2.20 o
   1   4   3      291.33      323.72      2.80 o
   2   4   3     2847.83     3053.37     25.89 o
   3   4   3      633.62      607.20      5.52 o
   4   4   3      237.91      238.16      2.50 o
   5   4   3       23.99       25.11      0.65 o
   6   4   3       19.81       20.15      0.61 o
   7   4   3       27.37       25.24      0.93 o
   8   4   3       19.61       17.50      0.69 o
   9   4   3        1.90        1.19      0.37 o
  10   4   3       20.14       20.19      1.06 o
  11   4   3        5.58        4.48      0.74 o
  12   4   3       16.44       18.25      1.13 o
  13   4   3       23.35       25.27      2.15 o
 -12   5   3        0.14       -0.25      0.47 o
 -11   5   3        0.04       -0.48      0.48 o
 -10   5   3       16.95       19.42      0.89 o
  -9   5   3       16.94       14.02      0.63 o
  -8   5   3       22.46       24.45      0.74 o
  -7   5   3        3.13        1.74      0.30 o
  -6   5   3       60.93       56.41      1.00 o
  -5   5   3        2.39        2.78      0.37 o
  -4   5   3       49.08       50.55      0.86 o
  -3   5   3      160.85      178.89      1.87 o
  -2   5   3      506.94      519.11      4.55 o
  -1   5   3       21.57       28.27      0.55 o
   0   5   3      533.01      530.13      4.40 o
   1   5   3      837.28      901.08      7.19 o
   2   5   3       15.58       18.19      0.48 o
   3   5   3      136.97      134.97      1.39 o
   4   5   3        2.60        4.60      0.90 o
   5   5   3      685.07      657.85      6.09 o
   6   5   3       88.91       89.76      1.36 o
   7   5   3        1.64        1.32      0.33 o
   8   5   3       28.77       28.12      0.83 o
   9   5   3        1.83        2.00      0.98 o
  10   5   3        4.70        3.90      0.66 o
  11   5   3        9.39       10.22      0.91 o
  12   5   3        2.25        0.99      0.78 o
 -12   6   3        0.21       -0.43      0.79 o
 -11   6   3        2.42        2.03      0.59 o
 -10   6   3        6.27        4.70      0.58 o
  -9   6   3       20.92       18.26      0.85 o
  -8   6   3        0.00        0.30      0.34 o
  -7   6   3       34.78       30.99      0.80 o
  -6   6   3        0.80        0.22      0.34 o
  -5   6   3       82.98       80.77      1.24 o
  -4   6   3       14.97       14.66      0.51 o
  -3   6   3        5.51        7.40      0.38 o
  -2   6   3        5.75        5.37      0.26 o
  -1   6   3       63.43       78.37      1.03 o
   0   6   3       19.95       20.53      0.48 o
   1   6   3       67.82       62.31      0.88 o
   2   6   3       38.55       45.02      0.64 o
   3   6   3       30.93       29.59      0.60 o
   4   6   3      122.42      120.05      1.59 o
   5   6   3      200.35      203.01      2.76 o
   6   6   3       33.03       34.99      0.87 o
   7   6   3      103.51      104.06      1.60 o
   8   6   3       21.82       23.18      1.01 o
   9   6   3        4.70        3.79      0.77 o
  10   6   3        4.31        2.85      0.85 o
  11   6   3        2.44        1.25      0.66 o
  12   6   3        0.54       -0.52      0.66 o
 -11   7   3        0.57        2.17      0.66 o
 -10   7   3        0.00       -0.36      0.57 o
  -9   7   3        8.43        9.31      0.78 o
  -8   7   3        0.19        0.75      0.48 o
  -7   7   3       44.63       43.96      1.01 o
  -6   7   3       58.51       62.83      1.14 o
  -5   7   3       49.34       51.28      1.00 o
  -4   7   3      144.81      133.79      1.67 o
  -3   7   3        0.76        0.45      0.26 o
  -2   7   3        8.59        9.34      0.35 o
  -1   7   3        4.06        2.49      0.24 o
   0   7   3       60.83       58.06      0.89 o
   1   7   3        1.73        1.83      0.26 o
   2   7   3        4.35        3.84      0.27 o
   3   7   3      112.17      108.62      1.33 o
   4   7   3       49.96       41.34      0.89 o
   5   7   3       12.32       12.97      0.80 o
   6   7   3       83.45       81.48      1.37 o
   7   7   3        0.83        1.83      0.50 o
   8   7   3        4.99        4.08      0.66 o
   9   7   3        0.91       -0.02      0.50 o
  10   7   3        1.25        2.30      0.92 o
  11   7   3        1.30        0.64      0.69 o
 -10   8   3       59.91       73.48      1.75 o
  -9   8   3        2.86        2.35      0.85 o
  -8   8   3        8.97        8.89      0.73 o
  -7   8   3        2.53        2.85      0.93 o
  -6   8   3      690.29      676.59      6.04 o
  -5   8   3       37.83       37.16      1.00 o
  -4   8   3       39.66       43.12      0.97 o
  -3   8   3        1.88        0.95      0.39 o
  -2   8   3        3.87        2.29      0.43 o
  -1   8   3      180.45      181.70      2.12 o
   0   8   3       12.85       14.20      0.53 o
   1   8   3        0.29       -0.24      0.24 o
   2   8   3       23.64       21.01      0.70 o
   3   8   3        0.58        0.17      0.38 o
   4   8   3       54.54       53.12      1.08 o
   5   8   3        9.42        9.99      0.56 o
   6   8   3      281.38      270.08      4.97 o
   7   8   3        0.02        0.12      0.50 o
   8   8   3        1.33        0.68      0.52 o
   9   8   3        7.18        8.99      0.85 o
  10   8   3        1.22        0.25      0.66 o
 -10   9   3        0.00        0.13      0.76 o
  -9   9   3        1.31        1.09      0.59 o
  -8   9   3      112.73      116.72      2.59 o
  -7   9   3        3.24        2.37      0.58 o
  -6   9   3       16.37       14.00      0.97 o
  -5   9   3        8.93        8.74      0.59 o
  -4   9   3      372.04      357.74      3.62 o
  -3   9   3        0.15       -0.37      0.37 o
  -2   9   3        2.39        2.20      0.43 o
  -1   9   3        9.98       10.10      0.74 o
   0   9   3       22.00       24.86      0.78 o
   1   9   3       14.01       12.99      0.56 o
   2   9   3       22.98       20.75      0.85 o
   3   9   3       36.17       35.01      1.17 o
   4   9   3       83.70       75.99      2.15 o
   5   9   3        0.33        0.50      0.67 o
   6   9   3        4.05        3.90      1.34 o
   7   9   3        0.63        0.19      0.65 o
   8   9   3        1.41        0.84      0.84 o
   9   9   3        0.14       -0.17      0.66 o
  10   9   3       18.51       20.70      1.88 o
  -8  10   3        0.32        0.07      0.52 o
  -7  10   3        1.55        1.34      0.58 o
  -6  10   3       41.29       42.81      1.26 o
  -5  10   3       13.11       14.65      0.81 o
  -4  10   3        6.07        4.27      0.56 o
  -3  10   3       13.15       10.99      0.70 o
  -2  10   3       46.63       45.22      1.91 o
  -1  10   3       56.17       48.95      1.42 o
   0  10   3       45.95       42.76      1.61 o
   1  10   3        7.29        7.36      0.51 o
   2  10   3        1.03        1.08      0.33 o
   3  10   3       16.80       19.89      1.22 o
   4  10   3       20.41       26.00      1.75 o
   5  10   3        0.05       -0.19      0.65 o
   6  10   3        1.53        1.38      0.69 o
   7  10   3        1.70        1.65      0.69 o
   8  10   3        1.62        1.08      0.84 o
  -7  11   3        4.74        5.71      1.34 o
  -6  11   3        2.06        3.29      0.89 o
  -5  11   3        5.20        5.04      1.03 o
  -4  11   3        0.00       -0.50      0.65 o
  -3  11   3       13.10       13.64      1.16 o
  -2  11   3        6.52        7.70      0.78 o
  -1  11   3        1.50        0.54      0.57 o
   0  11   3        0.01        0.31      0.65 o
   1  11   3       24.05       23.11      1.29 o
   2  11   3        2.12        1.72      0.43 o
   3  11   3        1.60        1.22      0.50 o
   4  11   3        4.59        3.64      0.66 o
   5  11   3        0.25        0.24      0.69 o
   6  11   3       14.06       15.40      1.29 o
   7  11   3        1.59        2.15      1.08 o
  -5  12   3        0.02       -0.69      0.69 o
  -4  12   3        1.21        0.66      0.84 o
  -3  12   3        0.64        0.67      1.75 o
  -2  12   3        0.64        1.61      0.76 o
  -1  12   3       54.61       53.47      1.99 o
   0  12   3        2.16        2.02      0.76 o
   1  12   3        8.51        8.57      1.34 o
   2  12   3        9.96        9.41      1.61 o
   3  12   3       49.70       62.29      1.67 o
   4  12   3       13.27       17.77      1.06 o
   5  12   3        0.61        0.08      0.65 o
  -2  13   3        2.07        2.69      1.08 o
  -1  13   3        0.28       -0.23      0.67 o
   0  13   3       23.66       28.28      1.68 o
   1  13   3       17.94       18.82      2.15 o
 -12   0   4        6.81        6.46      0.95 o
 -10   0   4       16.78       12.27      1.34 o
  -8   0   4      700.47      673.11     10.69 o
  -6   0   4     1973.58     1881.51     17.36 o
  -4   0   4     4018.81     4253.58     41.35 o
  -2   0   4     2085.74     2095.44     20.54 o
   0   0   4      192.85      214.22      3.02 o
   2   0   4       51.20       54.85      1.14 o
   4   0   4       54.96       56.23      1.61 o
   6   0   4       24.52       17.39      0.94 o
   8   0   4      300.16      306.25      4.55 o
  10   0   4        2.89        4.84      0.81 o
  12   0   4        1.90        1.88      0.81 o
 -13   1   4        0.04       -0.58      0.58 o
 -12   1   4        0.23       -0.31      0.46 o
 -11   1   4        1.23        0.70      0.49 o
 -10   1   4       28.43       24.68      0.79 o
  -9   1   4        5.24        5.34      0.59 o
  -8   1   4      698.93      672.93      4.56 o
  -7   1   4        0.50        0.05      0.25 o
  -6   1   4      326.27      330.19      2.32 o
  -5   1   4      152.13      159.19      1.26 o
  -4   1   4       23.47       21.03      0.84 o
  -3   1   4      277.75      292.48      2.32 o
  -2   1   4      727.18      838.26      6.02 o
  -1   1   4       63.63       63.46      0.66 o
   0   1   4      257.75      251.78      2.18 o
   1   1   4      102.12      111.99      1.24 o
   2   1   4      266.34      272.91      2.65 o
   3   1   4      948.64      974.83      8.55 o
   4   1   4      473.01      486.29      4.46 o
   5   1   4       19.82       17.14      0.56 o
   6   1   4      102.85      101.01      1.34 o
   7   1   4        0.03        1.25      0.55 o
   8   1   4        0.11        1.14      0.58 o
   9   1   4        1.79        1.24      0.45 o
  10   1   4        4.14        3.90      0.57 o
  11   1   4        4.26        2.42      0.57 o
  12   1   4        3.80        2.07      0.65 o
  13   1   4        7.65        8.01      0.84 o
 -13   2   4        2.81        2.05      0.74 o
 -12   2   4        0.33       -0.07      0.48 o
 -11   2   4        5.65        7.27      0.56 o
 -10   2   4        9.49        7.97      0.45 o
  -9   2   4       15.83       12.92      0.48 o
  -8   2   4       73.32       68.51      0.97 o
  -7   2   4      123.41      122.68      1.36 o
  -6   2   4       19.83       17.37      0.46 o
  -5   2   4      350.33      376.49      2.58 o
  -4   2   4        1.68        2.39      0.22 o
  -3   2   4       90.84       94.38      0.88 o
  -2   2   4      117.37      129.65      1.08 o
  -1   2   4       64.94       68.98      0.69 o
   0   2   4        7.03        6.79      0.24 o
   1   2   4        8.87        7.73      0.52 o
   2   2   4      930.58      898.69      7.88 o
   3   2   4      172.53      161.45      1.53 o
   4   2   4      846.52      837.86      8.50 o
   5   2   4      240.17      247.04      4.33 o
   6   2   4        1.18        1.72      0.23 o
   7   2   4      116.97      120.63      1.85 o
   8   2   4        1.67        2.04      0.34 o
   9   2   4       11.44        9.62      0.84 o
  10   2   4        0.66       -0.10      0.34 o
  11   2   4        0.00       -0.45      0.45 o
  12   2   4        8.15       10.01      0.84 o
  13   2   4        0.03       -0.81      0.81 o
 -13   3   4        0.49        1.29      1.08 o
 -12   3   4        4.21        2.58      0.89 o
 -11   3   4        2.71        2.42      0.34 o
 -10   3   4        0.38        0.29      0.24 o
  -9   3   4       21.43       18.51      0.55 o
  -8   3   4       36.00       30.43      0.70 o
  -7   3   4        7.81        6.69      0.56 o
  -6   3   4       23.73       23.26      0.54 o
  -5   3   4        5.62        5.11      0.28 o
  -4   3   4       70.78       59.19      0.91 o
  -3   3   4      179.82      210.00      2.00 o
  -2   3   4      121.05      123.89      1.73 o
  -1   3   4        1.05        1.07      0.11 o
   0   3   4        0.04        0.24      0.16 o
   1   3   4     1816.77     1933.37     16.51 o
   2   3   4     1843.75     1899.03     14.67 o
   3   3   4     1439.33     1389.79     13.77 o
   4   3   4       14.01       10.89      0.60 o
   5   3   4      240.17      243.29      2.98 o
   6   3   4       13.62       14.50      0.66 o
   7   3   4      135.08      135.41      2.04 o
   8   3   4        4.66        4.92      0.53 o
   9   3   4       10.70        9.70      0.96 o
  10   3   4        2.97        1.58      0.63 o
  11   3   4        0.48       -0.27      0.57 o
  12   3   4        9.81        9.68      1.34 o
  13   3   4       10.98       11.02      1.61 o
 -12   4   4        5.12        6.43      0.65 o
 -11   4   4        0.25       -0.44      0.44 o
 -10   4   4       41.74       39.56      0.87 o
  -9   4   4       93.39       87.47      1.40 o
  -8   4   4        4.20        3.03      0.50 o
  -7   4   4       13.41       17.22      0.56 o
  -6   4   4       15.95       12.62      0.44 o
  -5   4   4       30.18       33.31      0.59 o
  -4   4   4        0.20       -0.28      0.28 o
  -3   4   4      152.00      142.45      1.50 o
  -2   4   4        0.87        0.99      0.14 o
  -1   4   4        6.96        3.81      0.22 o
   0   4   4      357.08      400.12      3.42 o
   1   4   4      865.37      983.34      7.74 o
   2   4   4     1957.38     2020.94     17.35 o
   3   4   4     2293.16     2359.94     23.05 o
   4   4   4        5.37        6.36      0.50 o
   5   4   4     1170.88     1142.97     11.65 o
   6   4   4      144.92      134.99      2.04 o
   7   4   4      140.08      133.54      1.80 o
   8   4   4        0.01        0.08      0.44 o
   9   4   4       33.72       29.84      1.05 o
  10   4   4        6.65        6.89      0.69 o
  11   4   4        3.23        2.84      0.84 o
  12   4   4        0.07        0.27      1.08 o
 -12   5   4        0.61        1.16      0.55 o
 -11   5   4        0.31       -0.15      0.47 o
 -10   5   4        5.18        4.12      0.58 o
  -9   5   4       11.02       10.30      0.57 o
  -8   5   4      147.63      139.82      1.93 o
  -7   5   4        7.61        5.96      0.46 o
  -6   5   4        6.44        4.82      0.39 o
  -5   5   4       44.60       40.37      0.84 o
  -4   5   4       92.70       88.79      1.25 o
  -3   5   4        8.24       10.72      0.54 o
  -2   5   4      334.07      367.58      3.21 o
  -1   5   4        2.87        4.18      0.42 o
   0   5   4      634.73      705.75      7.16 o
   1   5   4      379.35      403.77      3.99 o
   2   5   4      120.75      143.56      1.73 o
   3   5   4      245.48      243.87      3.08 o
   4   5   4      894.93      884.33      9.21 o
   5   5   4        3.54        4.36      0.50 o
   6   5   4      105.01       98.33      1.49 o
   7   5   4      205.41      201.65      2.46 o
   8   5   4       62.71       64.19      1.25 o
   9   5   4       66.70       63.91      1.27 o
  10   5   4       21.33       20.53      1.06 o
  11   5   4        0.01       -1.21      1.21 o
  12   5   4        0.13       -0.57      0.69 o
 -11   6   4        2.16        1.42      0.58 o
 -10   6   4        0.47        0.22      0.47 o
  -9   6   4        1.15        1.82      0.48 o
  -8   6   4       31.22       28.68      1.01 o
  -7   6   4       43.99       41.46      0.95 o
  -6   6   4       46.71       46.87      0.98 o
  -5   6   4      270.25      266.25      2.78 o
  -4   6   4       36.91       36.94      0.83 o
  -3   6   4       11.09        9.82      0.58 o
  -2   6   4       65.00       66.35      0.93 o
  -1   6   4       64.24       66.79      0.93 o
   0   6   4        1.77        2.59      0.29 o
   1   6   4        1.32        1.33      0.26 o
   2   6   4      261.00      284.32      2.65 o
   3   6   4       69.95       68.47      1.54 o
   4   6   4        0.19        0.50      0.45 o
   5   6   4       45.32       49.47      0.99 o
   6   6   4       27.86       24.89      0.79 o
   7   6   4       21.77       25.27      0.83 o
   8   6   4        3.96        4.05      0.47 o
   9   6   4        1.19        1.30      0.50 o
  10   6   4        0.14       -0.55      0.55 o
  11   6   4        0.00        0.67      0.69 o
 -11   7   4        2.06        3.20      0.66 o
 -10   7   4        0.34        0.02      0.65 o
  -9   7   4       23.17       20.40      1.09 o
  -8   7   4        6.83        8.35      0.57 o
  -7   7   4        7.83        6.25      0.51 o
  -6   7   4      108.62      101.81      1.55 o
  -5   7   4        3.27        4.07      0.47 o
  -4   7   4      324.43      315.06      3.58 o
  -3   7   4       46.32       48.49      1.10 o
  -2   7   4       12.77       11.28      0.58 o
  -1   7   4       12.34       11.04      0.54 o
   0   7   4        5.13        2.36      0.27 o
   1   7   4       17.80       16.51      0.61 o
   2   7   4       21.72       31.48      0.79 o
   3   7   4       57.92       59.11      1.13 o
   4   7   4        6.30        5.82      0.50 o
   5   7   4        0.11       -0.34      0.34 o
   6   7   4       38.28       37.09      1.09 o
   7   7   4        5.39        3.53      0.58 o
   8   7   4       51.90       45.01      1.32 o
   9   7   4        9.55       11.40      0.85 o
  10   7   4        0.14       -0.30      0.55 o
  11   7   4        4.06        3.67      0.94 o
 -10   8   4        1.38        0.81      0.63 o
  -9   8   4        2.22        2.28      0.59 o
  -8   8   4        6.05        3.17      0.59 o
  -7   8   4      141.55      144.74      2.02 o
  -6   8   4       16.98       15.68      0.72 o
  -5   8   4        8.38        9.81      0.71 o
  -4   8   4      251.52      246.55      3.08 o
  -3   8   4      199.71      184.84      2.47 o
  -2   8   4        1.33        1.27      0.43 o
  -1   8   4       43.50       35.07      0.97 o
   0   8   4        5.22        5.44      0.40 o
   1   8   4       36.30       40.13      0.83 o
   2   8   4       15.52       18.21      0.70 o
   3   8   4       26.71       31.89      0.85 o
   4   8   4        6.18        6.42      0.44 o
   5   8   4       14.63       12.57      0.74 o
   6   8   4        0.49       -0.33      0.33 o
   7   8   4        4.28        3.47      0.66 o
   8   8   4        0.18       -0.50      0.50 o
   9   8   4        7.41        6.45      0.82 o
  10   8   4        4.99        6.27      1.09 o
  -9   9   4       34.25       39.36      1.49 o
  -8   9   4        1.02        1.74      0.58 o
  -7   9   4        1.29        1.08      0.58 o
  -6   9   4        0.15        0.06      0.39 o
  -5   9   4      122.56      124.24      2.10 o
  -4   9   4       34.92       35.05      1.13 o
  -3   9   4        0.02       -0.43      0.43 o
  -2   9   4       10.05       12.10      0.73 o
  -1   9   4      358.98      339.03      3.84 o
   0   9   4        6.32        4.89      0.42 o
   1   9   4      104.68       97.47      1.59 o
   2   9   4        1.82        2.48      0.43 o
   3   9   4        0.01        0.92      0.39 o
   4   9   4        0.77       -0.03      0.34 o
   5   9   4        2.01        2.21      0.50 o
   6   9   4       12.93       14.71      1.09 o
   7   9   4       10.61        8.82      1.03 o
   8   9   4        0.75       -0.38      1.08 o
   9   9   4        0.83        0.45      0.84 o
  -8  10   4        0.00       -0.27      0.50 o
  -7  10   4        8.71       10.74      1.01 o
  -6  10   4        0.39       -0.52      0.52 o
  -5  10   4        0.46       -0.44      0.44 o
  -4  10   4        0.04       -0.38      0.43 o
  -3  10   4       32.35       31.61      1.03 o
  -2  10   4        5.64        6.17      0.59 o
  -1  10   4       79.26       79.81      1.85 o
   0  10   4        0.05        1.19      0.65 o
   1  10   4        2.85        1.43      0.47 o
   2  10   4        1.40        2.85      0.60 o
   3  10   4        0.06        0.22      0.36 o
   4  10   4        0.20        0.27      0.47 o
   5  10   4        0.19       -0.04      1.61 o
   6  10   4        2.32        2.67      1.34 o
   7  10   4        1.28        0.30      0.69 o
   8  10   4        1.06        2.42      1.08 o
  -7  11   4        0.00       -0.54      0.65 o
  -6  11   4       12.45       12.92      1.01 o
  -5  11   4        0.06       -0.67      0.69 o
  -4  11   4        0.00       -0.46      0.50 o
  -3  11   4        0.40        0.89      0.72 o
  -2  11   4        6.11        5.45      0.84 o
  -1  11   4        1.93        2.46      0.94 o
   0  11   4       11.72        7.91      1.03 o
   1  11   4        2.84        2.94      0.65 o
   2  11   4       11.42        8.50      0.74 o
   3  11   4        5.54        6.26      0.58 o
   4  11   4       17.10       18.81      1.29 o
   5  11   4        5.21        5.56      0.94 o
   6  11   4        3.88        3.49      1.08 o
   7  11   4        0.29        0.00      0.81 o
  -5  12   4        7.45        8.87      1.61 o
  -4  12   4        0.73        0.27      0.69 o
  -3  12   4        1.67        1.34      1.08 o
  -2  12   4        4.14        8.34      0.95 o
  -1  12   4        0.05       -0.50      0.65 o
   0  12   4        8.67        9.09      1.03 o
   1  12   4       17.02       20.97      1.42 o
   2  12   4       65.45       81.82      5.38 o
   3  12   4        4.55        6.18      1.61 o
   4  12   4        4.29        5.18      0.84 o
 -13   0   5        1.24        2.04      0.89 o
 -11   0   5        3.83        2.69      0.76 o
  -9   0   5       33.38       31.47      1.09 o
  -7   0   5      195.19      184.18      2.21 o
  -5   0   5       59.77       56.93      1.60 o
  -3   0   5     5762.15     6023.59     68.57 o
  -1   0   5     1351.55     1392.85     13.88 o
   1   0   5       26.84       25.41      0.76 o
   3   0   5        0.10        0.50      0.67 o
   5   0   5      141.53      143.43      2.37 o
   7   0   5      217.22      202.59      3.23 o
   9   0   5        6.04        8.60      1.08 o
  11   0   5        0.12       -0.54      0.54 o
  13   0   5       23.65       25.54      1.88 o
 -13   1   5        9.79       14.75      1.01 o
 -12   1   5        0.98        1.10      0.56 o
 -11   1   5        4.46        3.46      0.52 o
 -10   1   5        0.38       -0.32      0.32 o
  -9   1   5        1.49        0.14      0.38 o
  -8   1   5       18.29       16.55      0.48 o
  -7   1   5      103.37      105.07      1.27 o
  -6   1   5      271.06      264.27      2.13 o
  -5   1   5      233.72      250.23      1.98 o
  -4   1   5        0.00        1.27      0.34 o
  -3   1   5        7.39        9.29      0.42 o
  -2   1   5      911.08     1020.98      7.90 o
  -1   1   5      588.60      616.27      4.91 o
   0   1   5       22.36       19.02      0.42 o
   1   1   5       34.72       37.55      0.67 o
   2   1   5        7.49       11.35      0.39 o
   3   1   5       50.44       51.65      0.77 o
   4   1   5       31.24       28.52      0.63 o
   5   1   5       23.71       28.56      1.25 o
   6   1   5        0.02        0.11      0.20 o
   7   1   5       23.66       23.81      0.95 o
   8   1   5       16.01       16.42      0.75 o
   9   1   5       31.30       31.19      1.14 o
  10   1   5        1.75        1.02      0.45 o
  11   1   5        3.35        2.47      0.57 o
  12   1   5        0.17       -0.13      0.67 o
  13   1   5        0.87        0.81      0.65 o
 -13   2   5        0.08       -0.40      0.76 o
 -12   2   5        1.10        1.83      0.56 o
 -11   2   5        8.40        7.79      0.56 o
 -10   2   5        0.62        0.78      0.38 o
  -9   2   5       50.10       49.27      0.80 o
  -8   2   5       25.62       25.76      0.66 o
  -7   2   5       31.02       29.48      0.61 o
  -6   2   5      153.15      147.21      1.55 o
  -5   2   5        6.72        6.96      0.30 o
  -4   2   5       11.61        9.37      0.34 o
  -3   2   5      792.75      852.27      5.75 o
  -2   2   5        0.09       -0.12      0.12 o
  -1   2   5      216.08      207.85      1.74 o
   0   2   5        0.02        0.00      0.12 o
   1   2   5       64.78       58.77      0.83 o
   2   2   5      241.09      244.59      2.48 o
   3   2   5     1812.51     1773.39     15.28 o
   4   2   5      136.38      119.77      1.42 o
   5   2   5        3.89        4.05      0.50 o
   6   2   5        0.43        1.68      1.09 o
   7   2   5       62.04       65.57      1.29 o
   8   2   5        7.67        8.20      0.55 o
   9   2   5        0.83       -0.13      0.34 o
  10   2   5        0.56        0.81      0.45 o
  11   2   5        0.00        0.00      0.45 o
  12   2   5        0.99        0.00      0.57 o
  13   2   5        0.06       -0.81      0.81 o
 -12   3   5        1.67        2.08      0.69 o
 -11   3   5        2.49        3.15      0.52 o
 -10   3   5       23.07       23.10      0.64 o
  -9   3   5        6.04        4.56      0.36 o
  -8   3   5        0.08        0.57      0.26 o
  -7   3   5      123.38      115.46      1.36 o
  -6   3   5      113.95      103.34      1.23 o
  -5   3   5       44.97       47.03      0.83 o
  -4   3   5       10.51       11.96      0.39 o
  -3   3   5       10.54       15.47      0.35 o
  -2   3   5        0.00       -0.11      0.11 o
  -1   3   5       21.53       25.09      0.40 o
   0   3   5       69.65       74.67      0.83 o
   1   3   5        0.07        0.00      0.27 o
   2   3   5      267.08      295.72      2.61 o
   3   3   5       26.32       26.59      0.78 o
   4   3   5        3.81        6.86      1.30 o
   5   3   5       20.58       22.77      1.19 o
   6   3   5      219.30      211.79      2.83 o
   7   3   5        0.94        2.52      0.47 o
   8   3   5       43.40       42.92      1.35 o
   9   3   5        0.16       -0.19      0.39 o
  10   3   5       12.54       14.42      0.82 o
  11   3   5        0.00       -0.67      0.67 o
  12   3   5        7.35        6.99      1.34 o
 -12   4   5        3.81        2.30      1.61 o
 -11   4   5       10.81       11.19      0.61 o
 -10   4   5       33.62       37.62      0.90 o
  -9   4   5        0.07        0.40      0.39 o
  -8   4   5      170.07      159.95      2.00 o
  -7   4   5       46.28       48.89      0.97 o
  -6   4   5       44.51       40.92      0.78 o
  -5   4   5       93.73       88.97      1.20 o
  -4   4   5       10.77        9.06      0.38 o
  -3   4   5      162.70      149.44      1.58 o
  -2   4   5       29.04       34.21      0.56 o
  -1   4   5       57.95       61.06      0.76 o
   0   4   5      367.92      375.11      3.30 o
   1   4   5      313.09      306.71      2.78 o
   2   4   5       24.55       21.47      0.59 o
   3   4   5      278.36      271.57      3.33 o
   4   4   5     1109.29     1084.69     11.08 o
   5   4   5      889.79      855.24      9.01 o
   6   4   5      239.57      236.39      3.08 o
   7   4   5      104.20      108.30      1.89 o
   8   4   5       62.38       61.04      1.38 o
   9   4   5       28.40       30.03      1.06 o
  10   4   5       19.29       18.87      0.91 o
  11   4   5        0.01        0.40      0.57 o
  12   4   5        0.31        1.08      1.08 o
 -12   5   5        4.44        5.65      0.78 o
 -11   5   5        3.00        2.99      0.58 o
 -10   5   5        0.33        0.13      0.41 o
  -9   5   5       19.58       19.45      0.78 o
  -8   5   5        1.16        0.72      0.39 o
  -7   5   5        9.70        9.75      0.64 o
  -6   5   5        2.25        2.33      0.38 o
  -5   5   5      352.50      353.94      3.82 o
  -4   5   5       30.18       29.88      1.16 o
  -3   5   5       69.72       67.77      1.21 o
  -2   5   5      116.37      110.68      1.27 o
  -1   5   5        2.60        1.99      0.23 o
   0   5   5      178.79      170.68      1.78 o
   1   5   5        0.00       -0.19      0.19 o
   2   5   5       80.30       79.81      1.26 o
   3   5   5      703.56      707.69      7.51 o
   4   5   5       74.55       73.61      1.48 o
   5   5   5        2.76        2.55      0.54 o
   6   5   5        0.45        0.84      0.58 o
   7   5   5      584.66      575.08      6.53 o
   8   5   5        1.73        2.44      0.50 o
   9   5   5        1.91        2.15      0.50 o
  10   5   5        2.15        2.94      0.58 o
  11   5   5       24.00       24.94      1.88 o
  12   5   5        4.15        5.11      1.08 o
 -11   6   5        0.11        0.29      0.50 o
 -10   6   5        0.24        0.60      0.49 o
  -9   6   5        0.00       -0.34      0.34 o
  -8   6   5        0.20        0.11      0.39 o
  -7   6   5        1.67        0.43      0.39 o
  -6   6   5        0.51        0.32      0.43 o
  -5   6   5       97.22       94.55      1.60 o
  -4   6   5      127.58      126.14      1.91 o
  -3   6   5      194.75      194.04      2.41 o
  -2   6   5        8.86        8.08      0.54 o
  -1   6   5        7.20        9.47      0.38 o
   0   6   5       62.16       71.77      1.04 o
   1   6   5        6.64        8.16      0.38 o
   2   6   5        8.76        7.30      0.56 o
   3   6   5        6.26       10.09      0.55 o
   4   6   5        3.88        4.87      0.50 o
   5   6   5      132.02      122.66      2.04 o
   6   6   5       74.39       74.68      1.54 o
   7   6   5        6.24        6.73      0.66 o
   8   6   5       42.56       37.20      1.17 o
   9   6   5       42.86       40.31      1.25 o
  10   6   5        9.13        8.81      1.03 o
  11   6   5        1.74        2.35      1.34 o
 -10   7   5        2.84        1.98      0.59 o
  -9   7   5        0.02        0.46      0.45 o
  -8   7   5        0.49        0.11      0.39 o
  -7   7   5        6.04        5.43      0.54 o
  -6   7   5        6.69        6.64      0.58 o
  -5   7   5        0.03       -0.43      0.43 o
  -4   7   5      223.17      223.71      2.81 o
  -3   7   5       30.07       26.06      0.89 o
  -2   7   5       32.95       28.34      1.24 o
  -1   7   5       13.19       10.11      0.59 o
   0   7   5       12.54       13.21      0.52 o
   1   7   5        5.19        7.15      0.38 o
   2   7   5        0.97        1.08      0.29 o
   3   7   5        1.31        0.78      0.29 o
   4   7   5        1.99        1.63      0.36 o
   5   7   5       28.12       26.96      1.12 o
   6   7   5        0.66        0.48      0.41 o
   7   7   5       19.13       19.63      0.91 o
   8   7   5        8.50        6.99      0.69 o
   9   7   5        1.09        0.42      0.65 o
  10   7   5        6.93        5.65      0.89 o
 -10   8   5        0.06        0.00      0.62 o
  -9   8   5        6.47        8.55      0.73 o
  -8   8   5       19.01       20.60      0.99 o
  -7   8   5        2.53        2.51      0.52 o
  -6   8   5        4.58        3.83      0.72 o
  -5   8   5        7.18        8.15      0.61 o
  -4   8   5      312.43      300.96      3.65 o
  -3   8   5        5.69        3.60      0.56 o
  -2   8   5       49.37       42.91      1.14 o
  -1   8   5       38.04       31.87      0.97 o
   0   8   5       91.89       78.52      1.17 o
   1   8   5       50.34       42.83      1.01 o
   2   8   5        3.82        5.64      0.43 o
   3   8   5        0.01       -0.20      0.29 o
   4   8   5        0.81        0.72      0.35 o
   5   8   5       38.66       39.90      1.17 o
   6   8   5        0.14       -0.34      0.34 o
   7   8   5        2.25        1.92      0.52 o
   8   8   5        8.86        7.03      0.89 o
   9   8   5        0.12       -0.67      0.67 o
  10   8   5        1.40        2.96      1.08 o
  -9   9   5        0.10       -0.27      0.76 o
  -8   9   5        1.52        0.94      0.69 o
  -7   9   5        0.21       -0.36      0.60 o
  -6   9   5       46.30       42.58      1.26 o
  -5   9   5       15.39       16.22      0.85 o
  -4   9   5       14.91       14.82      0.83 o
  -3   9   5        1.89        0.95      0.47 o
  -2   9   5      131.64      119.38      1.97 o
  -1   9   5        0.27       -0.16      0.43 o
   0   9   5      101.16      108.74      2.11 o
   1   9   5        0.18        0.63      0.37 o
   2   9   5       15.71       10.78      0.59 o
   3   9   5       20.52       20.54      0.83 o
   4   9   5        4.16        2.27      0.50 o
   5   9   5        1.50        2.12      0.50 o
   6   9   5        1.45        2.13      0.52 o
   7   9   5        6.57        7.75      1.88 o
   8   9   5        0.36       -0.20      0.69 o
   9   9   5        0.49       -0.81      0.81 o
  -8  10   5        0.10       -0.57      0.57 o
  -7  10   5        8.66        7.42      0.87 o
  -6  10   5        6.76        5.20      0.85 o
  -5  10   5        0.67       -0.54      0.54 o
  -4  10   5        1.52        0.16      0.58 o
  -3  10   5       10.33       10.88      0.78 o
  -2  10   5        0.04       -0.43      0.43 o
  -1  10   5        0.46        0.09      0.47 o
   0  10   5        0.17        0.78      0.50 o
   1  10   5       31.17       30.15      1.49 o
   2  10   5       14.24       15.47      0.85 o
   3  10   5        0.90        0.74      0.41 o
   4  10   5        0.11        0.49      0.50 o
   5  10   5       21.50       26.24      1.17 o
   6  10   5        6.07        6.69      1.03 o
   7  10   5        7.09        4.92      0.89 o
   8  10   5        6.14        5.65      1.34 o
  -6  11   5        0.06       -0.45      0.60 o
  -5  11   5        2.03        1.01      0.69 o
  -4  11   5       30.90       35.68      1.44 o
  -3  11   5        8.28       10.23      0.89 o
  -2  11   5        0.07       -0.40      0.67 o
  -1  11   5       19.17       16.05      1.22 o
   0  11   5       14.62       15.02      1.22 o
   1  11   5       18.77       19.68      1.42 o
   2  11   5        0.11       -0.50      0.65 o
   3  11   5       13.72       15.88      1.01 o
   4  11   5        0.11       -0.15      0.50 o
   5  11   5        0.05        1.18      0.69 o
   6  11   5        2.07        4.30      1.08 o
  -4  12   5        1.85        0.54      1.08 o
  -3  12   5        3.98        4.07      0.95 o
  -2  12   5        0.02       -0.65      0.65 o
  -1  12   5        0.97        0.54      0.76 o
   0  12   5       10.04       12.83      1.22 o
   1  12   5       13.85       16.41      1.75 o
   2  12   5        0.38        0.81      1.08 o
   3  12   5        0.21        0.00      0.81 o
   4  12   5       10.24       11.29      1.61 o
 -12   0   6       39.07       48.70      1.99 o
 -10   0   6        1.39        1.39      0.65 o
  -8   0   6        0.03       -0.34      0.34 o
  -6   0   6       39.57       47.69      1.11 o
  -4   0   6      221.94      201.79      2.56 o
  -2   0   6     1980.09     2020.98     20.02 o
   0   0   6      444.89      447.84      4.90 o
   2   0   6      635.31      576.22      8.47 o
   4   0   6        6.09        6.86      0.57 o
   6   0   6       12.15        9.44      0.57 o
   8   0   6        0.02       -0.54      0.54 o
  10   0   6        2.82        1.61      0.81 o
  12   0   6        0.15       -0.81      0.81 o
 -12   1   6        2.74        4.34      0.67 o
 -11   1   6        1.06        0.82      0.41 o
 -10   1   6        6.99        8.76      0.59 o
  -9   1   6        0.19       -0.24      0.24 o
  -8   1   6        0.41        0.36      0.25 o
  -7   1   6       51.86       47.65      0.86 o
  -6   1   6      181.01      190.55      1.90 o
  -5   1   6       23.51       24.57      0.48 o
  -4   1   6      108.95      119.71      1.25 o
  -3   1   6       45.33       47.91      0.68 o
  -2   1   6       36.89       38.29      0.81 o
  -1   1   6      171.82      165.04      1.70 o
   0   1   6       89.45       98.01      1.13 o
   1   1   6       10.80        6.98      0.58 o
   2   1   6       62.37       63.87      0.97 o
   3   1   6      173.72      180.17      2.05 o
   4   1   6      392.08      377.92      3.69 o
   5   1   6       49.51       56.12      0.90 o
   6   1   6       17.40       16.95      0.82 o
   7   1   6       10.37        9.33      0.62 o
   8   1   6       13.14       14.15      0.84 o
   9   1   6        5.41        4.64      0.94 o
  10   1   6        1.06        0.13      0.57 o
  11   1   6        0.24        0.27      0.57 o
  12   1   6        0.05       -0.67      0.67 o
 -12   2   6        1.74        2.82      0.53 o
 -11   2   6        8.41        7.23      0.57 o
 -10   2   6        0.20        0.30      0.38 o
  -9   2   6        3.47        2.42      0.34 o
  -8   2   6       10.44       11.22      0.48 o
  -7   2   6       25.40       26.01      0.81 o
  -6   2   6      222.36      195.61      1.95 o
  -5   2   6      115.88      115.32      1.31 o
  -4   2   6        1.42        1.72      0.18 o
  -3   2   6      173.80      197.00      1.66 o
  -2   2   6        4.71        3.97      0.23 o
  -1   2   6       46.06       54.47      0.67 o
   0   2   6        0.02       -0.05      0.18 o
   1   2   6        1.64        0.95      0.23 o
   2   2   6      218.53      209.47      2.21 o
   3   2   6       12.31       13.52      1.22 o
   4   2   6        2.77        5.17      0.35 o
   5   2   6      146.34      140.83      2.07 o
   6   2   6       16.94       16.95      0.95 o
   7   2   6        0.65        1.78      1.05 o
   8   2   6        8.52        9.68      0.62 o
   9   2   6        2.15        1.48      0.57 o
  10   2   6        3.17        3.94      0.81 o
  11   2   6        4.16        5.39      0.76 o
  12   2   6        1.44        0.81      0.57 o
 -12   3   6        0.40        0.62      0.51 o
 -11   3   6        0.33       -0.10      0.46 o
 -10   3   6        0.11        0.26      0.51 o
  -9   3   6       17.66       13.94      0.63 o
  -8   3   6       81.10       72.81      1.26 o
  -7   3   6        0.04        0.06      0.32 o
  -6   3   6        2.58        2.73      0.41 o
  -5   3   6      570.49      552.33      4.41 o
  -4   3   6       27.90       31.47      0.64 o
  -3   3   6      353.51      356.56      2.68 o
  -2   3   6        0.01       -0.05      0.12 o
  -1   3   6        2.12        1.49      0.17 o
   0   3   6       44.65       45.30      0.64 o
   1   3   6        5.08        4.21      0.23 o
   2   3   6        1.64        3.34      0.20 o
   3   3   6      217.36      218.82      2.07 o
   4   3   6      723.96      708.70      7.53 o
   5   3   6        0.52        0.57      0.56 o
   6   3   6        1.89        2.08      0.47 o
   7   3   6      387.02      387.53      4.64 o
   8   3   6        3.41        3.69      0.50 o
   9   3   6       30.57       29.88      1.06 o
  10   3   6        3.52        2.15      0.57 o
  11   3   6       17.65       17.78      1.14 o
  12   3   6        0.03        0.15      0.81 o
 -12   4   6        0.13       -1.08      1.08 o
 -11   4   6        0.56        1.02      0.51 o
 -10   4   6        8.09        8.68      0.85 o
  -9   4   6        5.80        5.64      0.58 o
  -8   4   6       74.69       67.40      1.43 o
  -7   4   6      428.11      401.34      4.39 o
  -6   4   6       42.38       39.18      1.04 o
  -5   4   6      184.73      173.91      2.31 o
  -4   4   6      247.17      236.18      2.41 o
  -3   4   6      456.28      421.97      3.84 o
  -2   4   6        0.52        0.34      0.23 o
  -1   4   6        0.61        1.03      0.16 o
   0   4   6       16.07       13.12      0.45 o
   1   4   6      167.62      169.58      1.77 o
   2   4   6       20.49       18.55      0.89 o
   3   4   6        3.15        3.83      0.78 o
   4   4   6        4.32        6.62      0.50 o
   5   4   6      497.18      486.66      5.50 o
   6   4   6       19.14       22.73      0.98 o
   7   4   6      254.42      256.22      3.45 o
   8   4   6      194.96      184.43      2.83 o
   9   4   6      224.09      224.29      3.23 o
  10   4   6        8.20        8.93      0.69 o
  11   4   6        4.95        5.54      0.76 o
  12   4   6        2.07        2.42      1.08 o
 -11   5   6        1.80        2.12      1.01 o
 -10   5   6       18.25       20.09      0.93 o
  -9   5   6        1.51        0.38      0.43 o
  -8   5   6        3.84        3.94      0.56 o
  -7   5   6        0.98        0.54      0.54 o
  -6   5   6      340.79      322.10      3.69 o
  -5   5   6       47.60       48.79      1.17 o
  -4   5   6       27.01       24.03      1.37 o
  -3   5   6      652.02      624.33      6.13 o
  -2   5   6       88.82       80.49      1.60 o
  -1   5   6       90.85       97.17      1.24 o
   0   5   6      221.60      230.57      3.34 o
   1   5   6       47.65       44.16      0.80 o
   2   5   6       23.48       23.17      0.68 o
   3   5   6       29.11       30.07      1.64 o
   4   5   6        2.58        2.39      0.50 o
   5   5   6       12.39       14.11      0.82 o
   6   5   6      124.18      110.08      1.95 o
   7   5   6       49.23       52.93      1.64 o
   8   5   6       22.29       21.93      1.01 o
   9   5   6       32.86       32.49      1.17 o
  10   5   6       51.91       53.51      1.59 o
  11   5   6       11.41       11.29      1.34 o
 -11   6   6        0.85        1.34      0.76 o
 -10   6   6        1.15        1.23      0.56 o
  -9   6   6        2.05        1.17      0.47 o
  -8   6   6        6.49        7.83      0.67 o
  -7   6   6        9.67        9.38      0.70 o
  -6   6   6        5.16        4.53      0.56 o
  -5   6   6       71.66       66.13      1.44 o
  -4   6   6       11.89        9.80      0.63 o
  -3   6   6      106.23      104.40      1.68 o
  -2   6   6       68.98       65.27      1.30 o
  -1   6   6        0.68       -0.14      0.44 o
   0   6   6       38.69       43.87      0.81 o
   1   6   6       16.92       19.72      0.59 o
   2   6   6        0.06        0.11      0.40 o
   3   6   6       24.10       26.88      0.79 o
   4   6   6        2.59        1.96      0.41 o
   5   6   6        2.09        2.83      0.60 o
   6   6   6       20.54       19.37      0.91 o
   7   6   6       13.55       13.73      0.95 o
   8   6   6        0.01       -0.29      0.50 o
   9   6   6        5.74        5.12      0.66 o
  10   6   6        0.05       -0.71      1.21 o
  11   6   6       11.44       11.10      1.34 o
 -10   7   6        1.87        1.75      0.76 o
  -9   7   6        0.14       -0.44      0.44 o
  -8   7   6        3.61        1.35      0.47 o
  -7   7   6       10.20        8.26      0.65 o
  -6   7   6        0.00       -0.43      0.43 o
  -5   7   6        9.05        9.20      0.65 o
  -4   7   6        8.22        8.07      0.59 o
  -3   7   6       75.19       70.75      1.41 o
  -2   7   6      257.15      255.06      3.08 o
  -1   7   6        0.24       -0.27      0.35 o
   0   7   6        0.04       -0.24      0.24 o
   1   7   6       35.21       32.42      0.93 o
   2   7   6        8.48        8.78      0.51 o
   3   7   6        8.95        8.33      0.51 o
   4   7   6       14.36       13.67      0.74 o
   5   7   6        0.00       -0.20      0.34 o
   6   7   6        2.69        2.42      0.50 o
   7   7   6        2.77        4.30      0.62 o
   8   7   6        0.91        0.32      0.50 o
   9   7   6        0.26        0.50      0.69 o
  10   7   6        1.79        0.03      0.69 o
  -9   8   6        0.18       -0.69      0.69 o
  -8   8   6        0.00       -0.27      0.50 o
  -7   8   6        2.00        1.44      0.58 o
  -6   8   6        5.79        4.66      0.58 o
  -5   8   6       25.92       25.61      0.97 o
  -4   8   6        2.94        2.25      0.47 o
  -3   8   6        6.27        6.72      0.74 o
  -2   8   6        6.46        5.10      0.59 o
  -1   8   6       51.77       47.23      1.28 o
   0   8   6        4.34        4.64      0.62 o
   1   8   6        5.32        1.11      0.37 o
   2   8   6       31.14       32.82      1.05 o
   3   8   6        5.10        5.60      0.49 o
   4   8   6        7.03        8.31      0.56 o
   5   8   6       53.00       64.17      1.36 o
   6   8   6        0.02        0.02      0.41 o
   7   8   6        0.94        0.68      0.50 o
   8   8   6        0.59        0.60      0.81 o
   9   8   6        2.58        1.83      0.94 o
  -8   9   6        0.02       -1.03      1.03 o
  -7   9   6        4.71        5.00      0.69 o
  -6   9   6        0.01       -0.44      0.44 o
  -5   9   6        0.00        0.06      0.44 o
  -4   9   6        8.95        9.65      0.73 o
  -3   9   6       35.51       35.05      1.14 o
  -2   9   6        5.57        5.27      0.78 o
  -1   9   6        8.59        6.78      0.66 o
   0   9   6        3.60        4.64      0.66 o
   1   9   6       30.50       24.23      1.13 o
   2   9   6        5.98        3.07      0.49 o
   3   9   6        0.73        2.20      0.43 o
   4   9   6        0.13        0.18      0.43 o
   5   9   6        3.11        2.26      0.47 o
   6   9   6        1.94        2.57      0.52 o
   7   9   6        9.88       12.69      1.14 o
   8   9   6        4.08        2.47      0.89 o
  -7  10   6        1.30       -0.30      0.83 o
  -6  10   6        0.46       -0.04      0.52 o
  -5  10   6        2.44        3.42      0.68 o
  -4  10   6        2.20        2.26      0.56 o
  -3  10   6        0.48        0.04      0.44 o
  -2  10   6        0.61        0.27      0.47 o
  -1  10   6        2.98        1.47      0.50 o
   0  10   6        3.50        4.38      0.66 o
   1  10   6       39.13       40.95      1.38 o
   2  10   6        0.10        1.11      0.65 o
   3  10   6        2.37        4.32      0.66 o
   4  10   6        0.49       -0.46      0.50 o
   5  10   6        1.41        1.63      0.58 o
   6  10   6        1.49        0.77      0.69 o
   7  10   6        1.19        1.88      1.08 o
  -5  11   6        6.62        7.38      0.75 o
  -4  11   6        0.12       -0.22      0.50 o
  -3  11   6        0.27       -0.42      0.50 o
  -2  11   6        9.02       11.17      1.14 o
  -1  11   6       10.54        8.92      1.08 o
   0  11   6        4.83        6.93      1.03 o
   1  11   6       24.04       29.88      1.61 o
   2  11   6        4.41        5.76      0.95 o
   3  11   6        2.14        2.69      0.84 o
   4  11   6        1.60        1.54      0.66 o
   5  11   6        0.14       -0.54      0.81 o
  -2  12   6        1.66        2.15      1.21 o
  -1  12   6        3.70        4.12      0.84 o
   0  12   6        0.01        0.40      0.76 o
   1  12   6        1.82        2.15      1.08 o
   2  12   6        1.78        1.34      1.08 o
 -11   0   7        3.05        6.50      0.82 o
  -9   0   7       19.21       22.95      0.98 o
  -7   0   7        1.76        1.88      0.47 o
  -5   0   7       79.07       69.78      1.30 o
  -3   0   7       59.26       63.16      1.26 o
  -1   0   7       13.27       17.19      0.66 o
   1   0   7      196.32      181.50      2.94 o
   3   0   7      187.64      175.97      2.85 o
   5   0   7      254.00      239.80      3.90 o
   7   0   7       23.59       21.78      1.34 o
   9   0   7      100.28       99.47      3.23 o
  11   0   7        1.79        1.34      0.81 o
 -12   1   7       11.65       15.30      0.87 o
 -11   1   7       15.09       20.39      1.07 o
 -10   1   7        6.78        9.81      0.58 o
  -9   1   7        0.68        1.23      0.34 o
  -8   1   7        0.01        0.17      0.28 o
  -7   1   7        8.14        5.65      0.40 o
  -6   1   7        6.21        6.46      0.39 o
  -5   1   7      234.51      225.12      2.05 o
  -4   1   7       31.14       30.96      0.58 o
  -3   1   7       17.36       11.85      0.39 o
  -2   1   7       41.97       47.69      0.73 o
  -1   1   7      378.65      376.81      3.06 o
   0   1   7       50.40       49.77      0.73 o
   1   1   7       51.44       49.35      0.83 o
   2   1   7        0.23        0.48      0.20 o
   3   1   7      141.80      137.53      1.68 o
   4   1   7       12.41       15.88      0.70 o
   5   1   7      153.83      147.79      1.85 o
   6   1   7       17.94       17.83      0.78 o
   7   1   7       16.79       18.25      3.36 o
   8   1   7        0.55        0.43      0.54 o
   9   1   7        1.37        1.08      0.57 o
  10   1   7        0.40       -0.65      1.21 o
  11   1   7        5.39        3.68      1.08 o
  12   1   7        0.22       -0.57      0.57 o
 -12   2   7        0.58        0.50      0.58 o
 -11   2   7        0.09        0.29      0.46 o
 -10   2   7        0.77        0.48      0.40 o
  -9   2   7        1.68        1.82      0.38 o
  -8   2   7       16.97       16.34      0.60 o
  -7   2   7      155.78      138.49      1.81 o
  -6   2   7       38.28       34.98      0.77 o
  -5   2   7       22.76       22.06      0.60 o
  -4   2   7        4.62        5.56      0.28 o
  -3   2   7        5.73        7.76      0.30 o
  -2   2   7        0.03        0.04      0.18 o
  -1   2   7        0.03       -0.14      0.14 o
   0   2   7        4.05        3.01      0.26 o
   1   2   7       47.21       46.62      0.83 o
   2   2   7        0.04       -0.09      0.17 o
   3   2   7       19.02       17.41      0.51 o
   4   2   7        3.88        4.61      0.39 o
   5   2   7       84.35       85.58      1.60 o
   6   2   7       38.34       36.36      1.60 o
   7   2   7        0.25       -0.13      0.35 o
   8   2   7        0.07       -0.13      0.94 o
   9   2   7        0.27        0.81      0.81 o
  10   2   7        1.04        0.27      0.57 o
  11   2   7        2.78        1.81      0.65 o
  12   2   7        0.07       -0.27      0.57 o
 -11   3   7        0.15        0.33      0.51 o
 -10   3   7        1.46        0.87      0.44 o
  -9   3   7        8.11        8.17      0.61 o
  -8   3   7        8.79        8.37      0.59 o
  -7   3   7       25.81       30.59      0.80 o
  -6   3   7       21.99       14.24      0.58 o
  -5   3   7       62.13       57.52      0.95 o
  -4   3   7       64.82       59.22      1.17 o
  -3   3   7       19.13       17.98      0.60 o
  -2   3   7      314.15      295.32      2.34 o
  -1   3   7       35.93       31.19      0.52 o
   0   3   7       48.46       40.60      0.66 o
   1   3   7       17.61       16.97      0.44 o
   2   3   7       23.95       26.72      0.67 o
   3   3   7        9.08        8.62      0.62 o
   4   3   7       43.45       47.03      1.13 o
   5   3   7      218.80      214.46      2.89 o
   6   3   7        6.97        6.47      0.82 o
   7   3   7       23.25       24.37      1.73 o
   8   3   7        1.45        1.61      0.47 o
   9   3   7       36.78       40.77      1.52 o
  10   3   7       20.07       21.90      1.61 o
  11   3   7        1.54        0.54      1.08 o
 -11   4   7        1.52        1.91      0.58 o
 -10   4   7        7.63        7.12      0.65 o
  -9   4   7        5.53        6.44      0.61 o
  -8   4   7       25.26       27.73      0.97 o
  -7   4   7        1.43        0.57      0.43 o
  -6   4   7      241.59      217.50      2.82 o
  -5   4   7      247.86      247.51      2.98 o
  -4   4   7      403.54      370.18      4.02 o
  -3   4   7      624.36      616.86      4.89 o
  -2   4   7       30.66       32.88      0.62 o
  -1   4   7      159.89      151.12      1.41 o
   0   4   7      208.17      194.73      1.68 o
   1   4   7        2.84        1.94      0.24 o
   2   4   7        8.32        9.56      0.54 o
   3   4   7       15.12       12.92      0.66 o
   4   4   7       89.89       77.62      1.54 o
   5   4   7        0.37        0.61      0.40 o
   6   4   7       83.77       77.29      1.60 o
   7   4   7       99.74       96.02      1.85 o
   8   4   7       12.98       11.75      0.82 o
   9   4   7       38.28       37.81      1.22 o
  10   4   7        9.21        9.81      0.95 o
  11   4   7        7.23        8.95      0.95 o
 -11   5   7        0.04        0.73      0.46 o
 -10   5   7       11.21       15.37      0.89 o
  -9   5   7        1.77        1.62      0.47 o
  -8   5   7        1.44        1.58      0.44 o
  -7   5   7       53.93       52.52      1.31 o
  -6   5   7       24.95       23.45      0.90 o
  -5   5   7       94.90       97.23      1.74 o
  -4   5   7        3.69        2.45      0.58 o
  -3   5   7      677.14      663.57      6.54 o
  -2   5   7       13.29       11.83      1.05 o
  -1   5   7      321.70      310.74      2.96 o
   0   5   7       18.92       16.20      0.61 o
   1   5   7      202.83      195.32      2.06 o
   2   5   7        0.42        0.42      0.31 o
   3   5   7        7.88        6.20      0.63 o
   4   5   7       79.00       75.74      1.54 o
   5   5   7       84.56       78.31      1.64 o
   6   5   7       17.63       16.78      0.82 o
   7   5   7       70.85       63.42      1.54 o
   8   5   7       30.32       36.31      1.90 o
   9   5   7       44.51       46.29      1.41 o
  10   5   7        0.42        0.40      0.57 o
  11   5   7        1.94        1.21      0.76 o
 -10   6   7        2.51        2.45      0.62 o
  -9   6   7        0.15       -0.31      0.89 o
  -8   6   7        0.07       -0.29      0.43 o
  -7   6   7        3.75        3.06      0.51 o
  -6   6   7        0.44        0.00      0.43 o
  -5   6   7        9.11        9.02      0.65 o
  -4   6   7        6.60        6.13      0.85 o
  -3   6   7       50.51       48.73      1.17 o
  -2   6   7      128.27      127.06      1.94 o
  -1   6   7      216.83      202.28      2.61 o
   0   6   7       26.37       25.44      0.67 o
   1   6   7        0.79       -0.38      0.50 o
   2   6   7       38.99       36.98      0.95 o
   3   6   7        3.90        3.49      0.43 o
   4   6   7        2.29        1.41      0.52 o
   5   6   7       17.86       15.41      0.82 o
   6   6   7        1.70        1.96      0.50 o
   7   6   7        3.05        2.41      0.51 o
   8   6   7        1.68        1.84      0.52 o
   9   6   7       14.26       14.30      0.91 o
  10   6   7        1.11       -0.31      0.52 o
  -9   7   7        0.57       -0.20      0.51 o
  -8   7   7        0.08        0.84      0.44 o
  -7   7   7        0.23        0.00      0.43 o
  -6   7   7        1.28        1.15      0.47 o
  -5   7   7        0.44       -0.11      0.43 o
  -4   7   7        1.33        1.06      0.43 o
  -3   7   7       50.58       52.48      1.24 o
  -2   7   7       35.04       31.58      1.00 o
  -1   7   7        0.36        0.87      0.40 o
   0   7   7       51.51       49.33      1.44 o
   1   7   7       11.38        9.17      0.53 o
   2   7   7        0.55       -0.05      0.32 o
   3   7   7        0.60        0.21      0.35 o
   4   7   7        0.10       -0.13      0.39 o
   5   7   7       12.84       14.30      0.82 o
   6   7   7        0.56       -0.22      0.62 o
   7   7   7        0.04       -0.45      0.68 o
   8   7   7        0.09       -0.41      0.41 o
   9   7   7        0.00       -0.44      0.50 o
  -9   8   7       18.65       23.88      1.52 o
  -8   8   7        0.00        0.31      0.48 o
  -7   8   7        0.81        1.12      0.52 o
  -6   8   7        3.00        3.32      0.58 o
  -5   8   7       11.29       10.50      0.73 o
  -4   8   7        4.69        5.01      0.59 o
  -3   8   7        4.97        6.91      0.79 o
  -2   8   7       14.48       11.87      0.73 o
  -1   8   7        2.93        2.99      0.50 o
   0   8   7        1.11        0.36      0.47 o
   1   8   7        1.70        1.08      0.47 o
   2   8   7       81.06       74.50      1.85 o
   3   8   7        9.90        6.92      0.51 o
   4   8   7       15.04       19.08      0.82 o
   5   8   7        0.73        0.86      0.43 o
   6   8   7        0.42        1.37      0.50 o
   7   8   7        0.05        0.00      0.63 o
   8   8   7        3.48        4.38      0.69 o
   9   8   7        0.26       -0.81      0.81 o
  -8   9   7        5.37        8.87      1.61 o
  -7   9   7        0.52       -0.31      0.52 o
  -6   9   7        2.31        0.91      0.56 o
  -5   9   7       16.26       17.15      1.36 o
  -4   9   7        0.41        0.47      0.47 o
  -3   9   7       17.54       18.11      1.24 o
  -2   9   7        0.47        1.10      0.50 o
  -1   9   7        0.20       -0.47      0.47 o
   0   9   7        5.98        4.89      0.66 o
   1   9   7        8.60        8.02      0.78 o
   2   9   7       53.63       60.69      1.64 o
   3   9   7        0.13       -0.03      0.37 o
   4   9   7        5.43        3.33      0.51 o
   5   9   7        9.31       10.72      0.72 o
   6   9   7       15.28       19.35      1.01 o
   7   9   7       18.17       23.58      1.17 o
  -6  10   7        1.27        1.00      0.58 o
  -5  10   7        5.86        5.61      0.77 o
  -4  10   7        0.04       -0.24      0.56 o
  -3  10   7       14.58       17.16      1.03 o
  -2  10   7       12.87       16.32      1.03 o
  -1  10   7        0.32        0.29      0.50 o
   0  10   7        2.52        2.80      0.66 o
   1  10   7        0.05       -0.47      0.47 o
   2  10   7        5.75        5.08      0.74 o
   3  10   7        0.02       -0.13      0.69 o
   4  10   7        8.51        9.70      0.85 o
   5  10   7        0.06        0.29      0.52 o
   6  10   7        1.68        0.92      0.65 o
  -4  11   7        2.37        3.00      0.66 o
  -3  11   7        0.19       -0.32      0.55 o
  -2  11   7        0.03       -0.20      0.52 o
  -1  11   7        0.14        0.27      0.65 o
   0  11   7        6.09        5.74      1.03 o
   1  11   7        0.04        0.48      0.84 o
   2  11   7        0.47        1.14      0.84 o
   3  11   7        6.01        6.45      1.34 o
   4  11   7        0.05        0.27      1.08 o
 -10   0   8       36.23       45.90      1.44 o
  -8   0   8        0.34        0.27      0.51 o
  -6   0   8       58.83       66.54      2.02 o
  -4   0   8       27.36       24.11      0.87 o
  -2   0   8       77.42       74.16      1.34 o
   0   0   8      322.53      338.55      3.97 o
   2   0   8        2.83        0.94      0.40 o
   4   0   8       35.40       28.20      1.75 o
   6   0   8        5.74        2.96      0.81 o
   8   0   8      104.03      104.85      3.23 o
  10   0   8       16.26       14.79      1.34 o
 -11   1   8        5.57        7.02      0.64 o
 -10   1   8        0.04       -0.18      0.37 o
  -9   1   8        0.33        0.54      0.33 o
  -8   1   8       19.98       22.67      0.74 o
  -7   1   8        3.67        1.34      0.36 o
  -6   1   8       29.06       30.90      0.73 o
  -5   1   8       32.44       31.30      0.79 o
  -4   1   8       33.41       34.80      0.68 o
  -3   1   8        3.23        3.52      0.43 o
  -2   1   8       91.59      100.08      1.16 o
  -1   1   8       64.95       67.56      0.92 o
   0   1   8       15.87       19.38      0.48 o
   1   1   8        0.67        0.67      0.27 o
   2   1   8        2.54        4.75      0.40 o
   3   1   8        1.51        1.76      0.27 o
   4   1   8       58.03       56.46      1.04 o
   5   1   8       85.30       86.12      1.55 o
   6   1   8       75.86       73.79      1.55 o
   7   1   8        0.00       -0.38      0.38 o
   8   1   8       49.75       52.84      1.71 o
   9   1   8       34.03       35.60      2.15 o
  10   1   8       14.57       15.88      2.02 o
  11   1   8        1.32        1.81      0.65 o
 -11   2   8        9.02       10.55      0.83 o
 -10   2   8        0.66        0.38      0.54 o
  -9   2   8       10.27       11.07      0.58 o
  -8   2   8        0.24       -0.29      0.32 o
  -7   2   8        0.03        0.00      0.28 o
  -6   2   8       17.44       14.46      0.58 o
  -5   2   8       18.86       20.81      0.74 o
  -4   2   8       56.66       56.62      0.95 o
  -3   2   8       36.88       31.89      0.78 o
  -2   2   8       89.05       87.24      1.08 o
  -1   2   8       15.00       13.01      0.44 o
   0   2   8        4.83        5.22      0.30 o
   1   2   8       28.56       26.92      0.64 o
   2   2   8        5.91        5.54      0.35 o
   3   2   8       13.94       13.38      0.51 o
   4   2   8       49.70       48.53      1.13 o
   5   2   8        0.70        0.03      0.34 o
   6   2   8       20.10       20.94      0.93 o
   7   2   8        0.02       -0.34      0.34 o
   8   2   8        7.32        8.90      1.21 o
   9   2   8       16.63       20.77      3.09 o
  10   2   8       12.60       13.64      0.95 o
  11   2   8        2.80        2.96      0.76 o
 -11   3   8        0.19        0.62      0.55 o
 -10   3   8        0.75        0.02      0.61 o
  -9   3   8        0.11       -0.32      0.50 o
  -8   3   8        0.05       -0.28      0.37 o
  -7   3   8       13.45       13.23      0.62 o
  -6   3   8      124.84      119.45      1.53 o
  -5   3   8       77.93       69.65      1.09 o
  -4   3   8       13.04       10.66      0.48 o
  -3   3   8      817.93      795.41      6.17 o
  -2   3   8        8.86        7.78      0.69 o
  -1   3   8        3.64        6.60      0.33 o
   0   3   8       15.12       16.86      0.46 o
   1   3   8      192.23      184.91      2.00 o
   2   3   8       13.98       15.51      0.53 o
   3   3   8        0.20       -0.36      0.42 o
   4   3   8       17.44       15.20      0.78 o
   5   3   8        1.11        1.43      0.47 o
   6   3   8       21.55       21.53      0.93 o
   7   3   8       12.96       11.72      0.99 o
   8   3   8       14.11       18.57      1.14 o
   9   3   8       45.73       44.28      1.61 o
  10   3   8        9.99       10.76      0.95 o
  11   3   8        1.61        2.42      0.81 o
 -11   4   8        0.03        0.00      1.08 o
 -10   4   8        0.28        0.73      0.66 o
  -9   4   8        0.67        0.78      0.51 o
  -8   4   8        4.23        4.86      0.56 o
  -7   4   8        2.66        2.92      0.49 o
  -6   4   8        0.62       -0.07      0.41 o
  -5   4   8      143.56      135.32      2.07 o
  -4   4   8       13.83       13.24      0.72 o
  -3   4   8        4.00        3.95      0.45 o
  -2   4   8      488.77      481.79      3.98 o
  -1   4   8     1509.47     1464.67      9.83 o
   0   4   8       66.70       59.17      2.24 o
   1   4   8       10.44        9.16      0.54 o
   2   4   8       18.36       15.76      0.89 o
   3   4   8       94.15       89.85      1.69 o
   4   4   8       23.86       23.41      0.91 o
   5   4   8       29.15       27.85      0.98 o
   6   4   8       35.53       30.60      1.13 o
   7   4   8        1.80        0.73      0.50 o
   8   4   8       12.14       13.59      1.05 o
   9   4   8        0.57        0.65      0.65 o
  10   4   8       34.35       35.38      2.42 o
  11   4   8       27.63       26.35      2.15 o
 -10   5   8        4.82        3.71      0.71 o
  -9   5   8        6.40        7.53      0.74 o
  -8   5   8       11.64       12.54      0.79 o
  -7   5   8        1.47        1.54      0.50 o
  -6   5   8        0.28        0.02      0.43 o
  -5   5   8       34.19       34.18      1.04 o
  -4   5   8      118.08      115.97      1.87 o
  -3   5   8      171.53      159.99      2.28 o
  -2   5   8        1.04        1.15      0.46 o
  -1   5   8      148.57      150.37      2.14 o
   0   5   8      274.00      263.06      2.68 o
   1   5   8       93.20       93.04      1.47 o
   2   5   8      110.35      103.33      1.94 o
   3   5   8        0.43        0.54      0.44 o
   4   5   8       28.34       24.09      0.93 o
   5   5   8       16.22       15.36      0.88 o
   6   5   8       59.80       53.67      1.44 o
   7   5   8        3.36        3.29      0.62 o
   8   5   8        3.68        3.45      0.71 o
   9   5   8       10.31       10.30      0.82 o
  10   5   8        0.60        1.00      0.65 o
  -9   6   8        2.31        2.64      0.61 o
  -8   6   8        1.13        0.50      0.51 o
  -7   6   8        0.78        0.70      0.43 o
  -6   6   8        0.87        1.38      0.46 o
  -5   6   8        0.15       -0.11      0.43 o
  -4   6   8       28.75       26.63      0.94 o
  -3   6   8       24.67       24.65      0.94 o
  -2   6   8        0.06       -0.39      0.74 o
  -1   6   8       20.76       20.75      0.83 o
   0   6   8        0.28       -0.09      0.47 o
   1   6   8        9.30        6.74      0.53 o
   2   6   8        1.93        3.75      0.50 o
   3   6   8       17.78       17.67      0.79 o
   4   6   8       22.29       20.44      0.91 o
   5   6   8        8.37        7.90      0.66 o
   6   6   8        0.15        0.00      0.57 o
   7   6   8        6.81        6.36      0.66 o
   8   6   8        0.21        0.27      0.50 o
   9   6   8        0.13       -0.41      0.60 o
  -9   7   8        7.03        9.33      0.87 o
  -8   7   8        0.06        0.08      0.56 o
  -7   7   8        0.81        1.17      0.51 o
  -6   7   8        1.14        0.33      0.46 o
  -5   7   8        0.00        0.00      0.43 o
  -4   7   8        6.47        6.86      0.63 o
  -3   7   8       19.03       20.08      0.87 o
  -2   7   8        6.29        6.09      0.54 o
  -1   7   8       24.60       23.67      1.09 o
   0   7   8        7.20        5.33      0.71 o
   1   7   8        8.66        9.60      0.66 o
   2   7   8        0.25        0.05      0.37 o
   3   7   8        9.47        8.86      0.59 o
   4   7   8        1.39        1.36      0.39 o
   5   7   8        5.91        6.83      0.66 o
   6   7   8        8.35       10.00      0.82 o
   7   7   8        0.30        1.77      0.55 o
   8   7   8        4.08        3.89      0.73 o
   9   7   8        4.47        4.78      0.69 o
  -8   8   8        7.41        7.67      0.87 o
  -7   8   8        0.24        0.23      0.62 o
  -6   8   8        0.66        0.55      0.51 o
  -5   8   8       13.33       12.18      1.15 o
  -4   8   8        0.11       -0.27      0.44 o
  -3   8   8        0.02       -0.31      0.46 o
  -2   8   8        1.88        1.59      0.58 o
  -1   8   8        0.72        0.18      0.47 o
   0   8   8        0.45        0.12      0.50 o
   1   8   8        1.93        3.47      0.62 o
   2   8   8       16.94       16.34      0.79 o
   3   8   8       19.48       26.79      1.86 o
   4   8   8       17.19       16.75      0.79 o
   5   8   8        3.35        4.10      0.51 o
   6   8   8        2.21        2.67      0.58 o
   7   8   8       60.83       67.36      1.83 o
   8   8   8        6.95       10.06      0.85 o
  -7   9   8        8.28        8.82      0.85 o
  -6   9   8        0.77        0.51      0.58 o
  -5   9   8        2.36        2.00      0.59 o
  -4   9   8        1.23        0.83      0.56 o
  -3   9   8        8.40       12.20      0.93 o
  -2   9   8        2.35        3.42      0.62 o
  -1   9   8        0.15        0.32      0.50 o
   0   9   8       13.12       13.98      0.98 o
   1   9   8        1.25        1.52      1.04 o
   2   9   8        1.18        2.51      0.62 o
   3   9   8        0.02        0.25      0.37 o
   4   9   8        0.13        0.77      0.62 o
   5   9   8       23.12       28.81      1.08 o
   6   9   8        2.32        1.88      0.59 o
   7   9   8        1.78        2.65      0.71 o
  -5  10   8        0.37       -0.54      0.54 o
  -4  10   8        4.45        4.25      0.71 o
  -3  10   8       14.70       15.42      1.06 o
  -2  10   8        0.22        0.27      0.62 o
  -1  10   8        0.01       -0.50      0.50 o
   0  10   8        2.78        2.36      0.66 o
   1  10   8        4.02        5.89      0.78 o
   2  10   8        8.86       11.56      0.98 o
   3  10   8        0.08        0.36      0.62 o
   4  10   8        0.03       -0.81      0.81 o
   5  10   8        0.90       -0.12      0.81 o
  -2  11   8       12.68       17.76      1.33 o
  -1  11   8        0.21        0.54      0.76 o
   0  11   8        3.57        2.69      1.08 o
   1  11   8        1.60        3.49      1.34 o
   2  11   8        0.02        0.54      1.08 o
 -11   0   9        0.09       -0.54      1.08 o
  -9   0   9        1.07        2.60      0.62 o
  -7   0   9        7.47        9.58      0.71 o
  -5   0   9      156.38      131.95      2.09 o
  -3   0   9        0.77        0.09      0.31 o
  -1   0   9      135.45      125.48      2.01 o
   1   0   9       92.14       92.51      1.99 o
   3   0   9        3.28        3.83      1.08 o
   5   0   9       68.57       63.18      2.42 o
   7   0   9      215.48      216.42      5.38 o
   9   0   9       10.82       10.22      1.34 o
  11   0   9       40.52       45.43      2.42 o
 -11   1   9        4.16        5.42      1.34 o
 -10   1   9        5.49        5.97      0.56 o
  -9   1   9        2.81        1.94      0.39 o
  -8   1   9        3.95        5.63      0.48 o
  -7   1   9        6.96        5.09      0.48 o
  -6   1   9        1.35        0.58      0.32 o
  -5   1   9       27.74       22.52      0.69 o
  -4   1   9        4.46        3.28      0.30 o
  -3   1   9        1.41        0.29      0.26 o
  -2   1   9        0.41        0.15      0.24 o
  -1   1   9       30.18       30.76      0.66 o
   0   1   9       11.27       10.59      0.44 o
   1   1   9       14.21       14.40      0.55 o
   2   1   9        1.51        1.08      0.29 o
   3   1   9        1.28        1.20      0.29 o
   4   1   9        4.32        5.70      0.56 o
   5   1   9       87.08       91.23      1.71 o
   6   1   9        5.64        6.05      0.76 o
   7   1   9        6.45        5.81      0.76 o
   8   1   9       17.32       15.61      1.14 o
   9   1   9       22.11       20.85      1.61 o
  10   1   9        1.07        1.21      0.76 o
  11   1   9        0.75        0.94      0.76 o
 -10   2   9        0.06       -0.37      0.51 o
  -9   2   9        0.01       -0.43      0.43 o
  -8   2   9        0.63        1.41      0.38 o
  -7   2   9        0.01       -0.26      0.26 o
  -6   2   9       17.52       18.25      0.61 o
  -5   2   9       12.52       11.86      0.55 o
  -4   2   9        9.61        8.73      0.47 o
  -3   2   9       44.29       42.74      0.78 o
  -2   2   9       17.29       15.23      0.80 o
  -1   2   9       46.71       45.60      0.81 o
   0   2   9       51.67       46.97      0.82 o
   1   2   9       13.14       13.11      0.62 o
   2   2   9       18.79       17.87      0.63 o
   3   2   9        5.52        5.84      0.50 o
   4   2   9        0.05       -0.20      0.40 o
   5   2   9        5.17        5.23      0.55 o
   6   2   9        0.02       -0.12      0.41 o
   7   2   9        7.20        6.66      0.76 o
   8   2   9        2.13        2.30      0.81 o
   9   2   9       10.80       11.56      0.95 o
  10   2   9        2.23        2.55      0.76 o
 -10   3   9        0.01        0.45      0.62 o
  -9   3   9        0.68       -0.12      0.50 o
  -8   3   9        0.85        1.70      0.62 o
  -7   3   9        1.57        1.50      0.38 o
  -6   3   9        8.97        8.70      0.54 o
  -5   3   9      100.43       94.06      1.46 o
  -4   3   9        2.44        0.57      0.37 o
  -3   3   9        2.97        2.59      0.36 o
  -2   3   9        0.12       -0.29      0.29 o
  -1   3   9      120.21      121.18      1.32 o
   0   3   9      118.68      111.96      1.36 o
   1   3   9        3.57        2.90      0.65 o
   2   3   9        0.07       -0.27      0.35 o
   3   3   9        5.18        5.24      1.11 o
   4   3   9       44.32       43.04      1.26 o
   5   3   9        1.68        1.79      0.47 o
   6   3   9       20.21       19.23      0.93 o
   7   3   9       12.51       10.89      0.95 o
   8   3   9       17.30       16.93      2.55 o
   9   3   9        1.53        0.73      0.65 o
  10   3   9        1.53        1.61      0.76 o
 -10   4   9        7.93       10.51      1.14 o
  -9   4   9        1.81        2.46      0.71 o
  -8   4   9        0.96       -0.06      0.46 o
  -7   4   9        0.32        0.45      0.43 o
  -6   4   9        0.84        1.29      0.46 o
  -5   4   9        2.22        1.16      0.41 o
  -4   4   9      153.04      151.46      2.01 o
  -3   4   9       56.71       57.26      1.13 o
  -2   4   9       21.52       21.59      0.78 o
  -1   4   9      255.87      250.26      2.38 o
   0   4   9        0.07        1.70      0.32 o
   1   4   9       21.68       20.64      1.11 o
   2   4   9      264.87      248.62      4.93 o
   3   4   9       36.82       36.51      1.13 o
   4   4   9        2.67        2.10      0.50 o
   5   4   9        1.34        0.45      0.47 o
   6   4   9       18.30       15.94      1.63 o
   7   4   9       10.35        8.89      1.26 o
   8   4   9        9.22        8.64      0.95 o
   9   4   9        2.12        2.69      0.76 o
  10   4   9        7.85        8.64      0.95 o
  -9   5   9       10.56       10.07      0.85 o
  -8   5   9        0.30        0.89      0.51 o
  -7   5   9        1.19        1.88      0.47 o
  -6   5   9       11.75       11.39      0.81 o
  -5   5   9       23.81       23.60      0.94 o
  -4   5   9       27.10       25.32      0.97 o
  -3   5   9      105.16      101.87      1.81 o
  -2   5   9       32.86       33.48      1.00 o
  -1   5   9       17.22       15.61      0.77 o
   0   5   9        0.01       -0.36      0.37 o
   1   5   9      189.03      185.60      2.45 o
   2   5   9        8.32        7.90      0.59 o
   3   5   9      126.87      123.82      2.06 o
   4   5   9       16.30       16.12      0.91 o
   5   5   9        1.81        2.44      0.50 o
   6   5   9       35.02       32.12      1.17 o
   7   5   9        0.32       -0.07      0.50 o
   8   5   9        0.48        0.50      0.52 o
   9   5   9        5.99        4.10      0.76 o
  -9   6   9        0.09        0.09      0.62 o
  -8   6   9        9.99       13.44      0.87 o
  -7   6   9        0.54        1.10      0.56 o
  -6   6   9        2.80        2.49      0.56 o
  -5   6   9        3.25        2.44      0.54 o
  -4   6   9        0.47        0.54      0.43 o
  -3   6   9        8.90       11.07      0.70 o
  -2   6   9        2.01        1.61      0.50 o
  -1   6   9      118.53      118.30      2.32 o
   0   6   9       19.48       17.78      1.03 o
   1   6   9       18.42       15.37      0.68 o
   2   6   9        9.52        9.60      0.65 o
   3   6   9        3.59        3.83      0.54 o
   4   6   9        0.73        1.00      0.46 o
   5   6   9        7.33        6.24      0.66 o
   6   6   9       18.66       17.34      0.98 o
   7   6   9        0.26       -0.07      0.50 o
   8   6   9        0.14        0.27      0.57 o
   9   6   9        3.33        2.96      0.76 o
  -8   7   9        6.60        8.52      0.87 o
  -7   7   9        6.00        7.76      0.75 o
  -6   7   9        0.86        0.87      0.54 o
  -5   7   9        0.57        0.19      0.46 o
  -4   7   9        0.07       -0.12      0.46 o
  -3   7   9        1.24        1.61      0.49 o
  -2   7   9        0.01        0.34      0.50 o
  -1   7   9        4.00        4.70      0.66 o
   0   7   9        4.60        4.04      0.66 o
   1   7   9       10.58       10.46      0.87 o
   2   7   9       28.09       29.31      1.47 o
   3   7   9        0.01        0.27      0.37 o
   4   7   9        4.48        3.61      0.51 o
   5   7   9        1.47        0.71      0.46 o
   6   7   9        2.62        1.94      0.59 o
   7   7   9        9.24        7.24      0.74 o
   8   7   9        1.94        1.42      0.66 o
  -7   8   9       10.14       12.60      0.93 o
  -6   8   9        0.01       -0.51      0.51 o
  -5   8   9        0.66       -0.08      0.51 o
  -4   8   9        2.21        3.02      0.59 o
  -3   8   9        2.84        3.11      0.72 o
  -2   8   9        0.05        0.19      0.55 o
  -1   8   9        5.89        6.94      0.82 o
   0   8   9        0.00        0.15      0.50 o
   1   8   9        0.16        0.46      0.78 o
   2   8   9        9.10        9.35      0.84 o
   3   8   9        2.42        1.21      0.46 o
   4   8   9        7.03        5.87      0.63 o
   5   8   9        0.00       -0.13      0.46 o
   6   8   9       12.89       16.47      0.89 o
   7   8   9        0.87        1.49      0.58 o
  -5   9   9        1.31        0.34      0.58 o
  -4   9   9        3.83        4.08      1.13 o
  -3   9   9       23.24       29.03      1.40 o
  -2   9   9        3.32        3.08      0.71 o
  -1   9   9        3.14        4.60      0.78 o
   0   9   9        0.65       -0.09      0.62 o
   1   9   9        1.90        3.48      0.66 o
   2   9   9        3.06        4.30      0.78 o
   3   9   9        0.13       -0.32      0.62 o
   4   9   9        6.22        7.04      0.65 o
   5   9   9        0.75        0.40      0.55 o
  -3  10   9        0.19        1.16      0.84 o
  -2  10   9        0.11       -0.54      0.81 o
  -1  10   9       13.21       17.54      1.13 o
   0  10   9        0.10       -0.63      0.66 o
   1  10   9        0.56        1.16      1.61 o
   2  10   9        0.20        0.81      0.81 o
   3  10   9        0.11        0.67      0.76 o
 -10   0  10        8.46       11.83      1.61 o
  -8   0  10        1.60        1.45      0.55 o
  -6   0  10        0.72        2.19      0.67 o
  -4   0  10       53.14       61.86      1.42 o
  -2   0  10      367.09      315.55      4.01 o
   0   0  10       46.92       50.69      1.27 o
   2   0  10        8.66        8.65      1.61 o
   4   0  10        3.72        4.30      0.81 o
   6   0  10       20.61       18.55      1.61 o
   8   0  10        2.34        1.34      1.08 o
  10   0  10       71.15       77.69      3.23 o
 -10   1  10        7.51        8.60      1.61 o
  -9   1  10        0.01       -0.23      0.37 o
  -8   1  10        1.56        0.49      0.42 o
  -7   1  10        0.32        0.75      0.36 o
  -6   1  10        8.12        6.59      0.48 o
  -5   1  10        7.53        5.72      0.45 o
  -4   1  10       12.34        9.66      0.54 o
  -3   1  10       27.71       25.41      0.70 o
  -2   1  10        0.67        1.12      0.31 o
  -1   1  10       43.45       43.57      0.84 o
   0   1  10      122.59      114.32      1.42 o
   1   1  10       26.44       24.66      0.69 o
   2   1  10       10.46       10.49      0.56 o
   3   1  10        0.53        0.65      0.54 o
   4   1  10        2.39        2.04      0.48 o
   5   1  10        0.75       -0.45      0.45 o
   6   1  10        1.07       -0.40      0.57 o
   7   1  10        7.99        7.45      0.84 o
   8   1  10       13.89       14.13      1.34 o
   9   1  10        0.00       -0.40      0.57 o
  10   1  10        0.00        0.54      0.76 o
 -10   2  10        0.05        0.54      1.08 o
  -9   2  10        1.98        2.11      0.59 o
  -8   2  10        1.92        3.49      0.56 o
  -7   2  10        0.24        0.72      0.40 o
  -6   2  10        0.14       -0.19      0.30 o
  -5   2  10        3.35        2.73      0.36 o
  -4   2  10       60.66       55.92      0.98 o
  -3   2  10        0.00       -0.32      0.32 o
  -2   2  10       70.58       67.95      1.01 o
  -1   2  10       38.12       40.08      0.79 o
   0   2  10       99.50      103.47      1.33 o
   1   2  10        3.50        2.63      0.37 o
   2   2  10        3.33        2.46      0.66 o
   3   2  10        0.02       -0.59      0.59 o
   4   2  10        2.30        2.64      0.50 o
   5   2  10       10.47        8.86      0.71 o
   6   2  10        0.30        0.00      0.57 o
   7   2  10        4.54        2.65      0.65 o
   8   2  10        1.33        0.27      0.57 o
   9   2  10        0.50        0.67      0.76 o
  10   2  10       16.05       16.00      1.14 o
  -9   3  10       16.90       18.36      1.13 o
  -8   3  10        0.15        0.89      0.56 o
  -7   3  10        0.16        0.16      0.36 o
  -6   3  10        0.12       -0.18      0.49 o
  -5   3  10        0.08        0.17      0.38 o
  -4   3  10       10.02       10.87      0.60 o
  -3   3  10       16.28       16.67      0.64 o
  -2   3  10        0.70        0.27      0.33 o
  -1   3  10       85.08       85.74      1.10 o
   0   3  10       69.51       72.37      1.10 o
   1   3  10       71.23       73.96      1.14 o
   2   3  10        0.93        1.00      0.46 o
   3   3  10       70.16       68.04      1.54 o
   4   3  10        0.00       -0.09      0.47 o
   5   3  10        0.64        0.36      0.47 o
   6   3  10        3.26        2.73      0.90 o
   7   3  10        0.83        1.34      0.57 o
   8   3  10        0.22        0.00      0.57 o
   9   3  10        1.15        0.81      0.81 o
  -9   4  10        3.55        6.45      1.61 o
  -8   4  10        0.05        0.64      0.49 o
  -7   4  10       16.01       18.34      1.47 o
  -6   4  10       15.41       16.53      0.81 o
  -5   4  10        0.01        0.18      0.38 o
  -4   4  10        7.84        9.09      0.57 o
  -3   4  10        0.08        0.17      0.38 o
  -2   4  10        2.78        3.59      0.45 o
  -1   4  10       15.63       14.73      0.64 o
   0   4  10      161.19      162.50      1.96 o
   1   4  10      241.61      249.38      2.69 o
   2   4  10       55.61       55.69      2.04 o
   3   4  10        3.23        2.89      0.46 o
   4   4  10        1.10        0.54      0.50 o
   5   4  10       42.45       43.90      1.86 o
   6   4  10       16.32       16.04      0.91 o
   7   4  10        5.82        5.54      0.76 o
   8   4  10        0.98        1.34      0.76 o
   9   4  10        0.02       -0.57      0.57 o
  -8   5  10       21.67       28.60      1.20 o
  -7   5  10        0.08        0.40      0.54 o
  -6   5  10        0.21        0.58      0.49 o
  -5   5  10        1.98        2.35      0.54 o
  -4   5  10       30.52       32.10      1.10 o
  -3   5  10        1.38        1.91      0.66 o
  -2   5  10       26.80       25.23      1.00 o
  -1   5  10       26.48       24.89      1.18 o
   0   5  10        2.69        2.33      0.62 o
   1   5  10        7.50        7.84      0.56 o
   2   5  10       11.49       11.67      0.68 o
   3   5  10       11.33       10.02      0.68 o
   4   5  10       29.03       24.17      1.06 o
   5   5  10        7.98        8.74      0.74 o
   6   5  10        1.53        1.34      0.55 o
   7   5  10       16.80       14.80      1.07 o
   8   5  10       12.74        9.98      0.95 o
  -8   6  10        1.62        0.69      1.08 o
  -7   6  10       13.44       16.19      0.94 o
  -6   6  10        1.07        1.16      0.56 o
  -5   6  10        0.53        0.94      0.54 o
  -4   6  10        6.98        7.99      0.67 o
  -3   6  10        5.76        6.35      0.63 o
  -2   6  10        0.02       -0.47      0.47 o
  -1   6  10        0.66        0.70      0.55 o
   0   6  10        5.44        4.67      0.72 o
   1   6  10        5.16        4.91      0.66 o
   2   6  10        6.38        6.06      0.53 o
   3   6  10        1.92        1.99      0.49 o
   4   6  10        8.89       10.19      0.78 o
   5   6  10        0.88        0.13      0.67 o
   6   6  10        7.78        6.72      0.74 o
   7   6  10        0.95        1.25      0.62 o
   8   6  10        9.47        9.59      0.85 o
  -7   7  10        0.32        1.25      0.74 o
  -6   7  10        0.90       -0.09      0.51 o
  -5   7  10        2.49        3.60      0.63 o
  -4   7  10        0.65        0.85      0.56 o
  -3   7  10        3.98        5.68      0.78 o
  -2   7  10        0.11       -0.46      0.55 o
  -1   7  10       13.89       13.74      0.93 o
   0   7  10        1.79        1.52      0.62 o
   1   7  10        3.65        5.30      0.71 o
   2   7  10        4.93        6.34      0.82 o
   3   7  10        9.53        8.30      0.65 o
   4   7  10        0.39        0.48      0.49 o
   5   7  10        0.52        1.38      0.51 o
   6   7  10        9.79        7.63      0.82 o
   7   7  10        0.20        0.10      0.86 o
  -6   8  10        7.45        8.31      1.14 o
  -5   8  10        3.25        4.08      0.65 o
  -4   8  10        0.27        0.46      0.66 o
  -3   8  10       25.69       26.07      1.29 o
  -2   8  10       12.80       12.87      1.03 o
  -1   8  10       54.22       64.61      1.91 o
   0   8  10        0.05       -0.15      0.66 o
   1   8  10        4.86        6.75      0.82 o
   2   8  10        0.33       -0.35      0.55 o
   3   8  10        3.91        4.17      0.98 o
   4   8  10        2.45        1.67      0.53 o
   5   8  10        2.87        2.86      0.53 o
   6   8  10        0.01       -0.54      1.08 o
  -4   9  10        1.12       -0.76      0.76 o
  -3   9  10       19.51       22.76      1.52 o
  -2   9  10        0.53        0.27      0.66 o
  -1   9  10       41.38       46.44      1.65 o
   0   9  10        0.19        0.77      0.66 o
   1   9  10        8.88       11.24      1.01 o
   2   9  10        0.01        0.29      0.71 o
   3   9  10        0.22       -0.13      1.48 o
   4   9  10        0.72        2.12      0.94 o
  -9   0  11        4.23        3.23      1.34 o
  -7   0  11        0.29       -0.18      0.47 o
  -5   0  11        0.11        0.27      0.57 o
  -3   0  11      218.48      211.38      3.08 o
  -1   0  11       11.96        9.56      0.71 o
   1   0  11      204.54      201.18      2.99 o
   3   0  11        9.42       11.56      1.34 o
   5   0  11        6.66        7.53      1.08 o
   7   0  11        2.45        3.76      1.08 o
   9   0  11        5.07        5.11      1.34 o
  -9   1  11        0.00       -0.81      0.81 o
  -8   1  11        2.07        2.87      0.50 o
  -7   1  11        0.09        0.31      0.40 o
  -6   1  11        0.42        0.05      0.36 o
  -5   1  11       24.19       21.28      0.93 o
  -4   1  11        6.03        5.32      0.48 o
  -3   1  11        1.23        0.43      0.36 o
  -2   1  11        2.42        1.61      0.37 o
  -1   1  11       42.15       38.46      0.84 o
   0   1  11       21.35       20.01      0.69 o
   1   1  11        4.90        4.42      0.42 o
   2   1  11        3.23        2.89      0.85 o
   3   1  11       30.22       29.79      1.09 o
   4   1  11        0.60        0.40      0.57 o
   5   1  11        2.00        1.75      0.57 o
   6   1  11        8.39        7.58      1.21 o
   7   1  11        7.67        6.52      0.84 o
   8   1  11        2.53        2.55      0.76 o
   9   1  11        1.09       -0.54      0.76 o
  -9   2  11        0.14        0.27      1.08 o
  -8   2  11        0.00        0.13      0.54 o
  -7   2  11        1.60        2.72      0.56 o
  -6   2  11        0.10       -0.07      0.40 o
  -5   2  11        0.08        0.40      0.34 o
  -4   2  11        6.80        7.53      0.48 o
  -3   2  11        4.55        4.57      0.48 o
  -2   2  11        7.96        6.71      0.50 o
  -1   2  11        3.93        3.15      0.37 o
   0   2  11        2.10        1.43      0.37 o
   1   2  11       36.95       41.20      0.88 o
   2   2  11        2.69        2.33      0.46 o
   3   2  11        1.97        1.49      0.50 o
   4   2  11        3.30        2.12      0.50 o
   5   2  11        0.82        0.94      0.57 o
   6   2  11        1.90        1.08      0.57 o
   7   2  11        0.27        0.40      0.57 o
   8   2  11        0.46        0.13      0.76 o
   9   2  11        0.11       -0.65      0.65 o
  -8   3  11        9.21       10.68      0.83 o
  -7   3  11        0.38        0.61      0.51 o
  -6   3  11       15.36       18.95      0.90 o
  -5   3  11        0.14       -0.11      0.36 o
  -4   3  11        5.67        4.39      0.50 o
  -3   3  11       23.06       23.46      0.92 o
  -2   3  11        1.34        0.21      0.34 o
  -1   3  11        0.05       -0.04      0.33 o
   0   3  11       52.57       54.46      0.98 o
   1   3  11       18.91       20.45      0.81 o
   2   3  11        0.02        0.13      0.39 o
   3   3  11        2.16        2.09      0.49 o
   4   3  11       11.11       12.80      0.82 o
   5   3  11        0.89        0.10      0.50 o
   6   3  11        1.62        1.92      0.67 o
   7   3  11        0.00       -0.40      0.57 o
   8   3  11        0.34       -0.40      0.76 o
  -8   4  11       18.66       21.51      2.15 o
  -7   4  11       17.56       22.63      1.04 o
  -6   4  11        7.64        8.92      0.67 o
  -5   4  11        0.06        0.52      0.42 o
  -4   4  11        0.75        0.58      0.38 o
  -3   4  11        5.48        4.51      0.66 o
  -2   4  11       60.97       65.25      1.26 o
  -1   4  11        1.11       -0.05      0.43 o
   0   4  11       16.56       17.19      1.02 o
   1   4  11        0.31        0.27      0.58 o
   2   4  11        3.67        4.49      0.51 o
   3   4  11        4.56        3.33      0.51 o
   4   4  11       17.13       15.67      0.98 o
   5   4  11       15.91       17.73      0.98 o
   6   4  11        3.60        3.37      0.76 o
   7   4  11        0.04        0.08      0.65 o
   8   4  11        0.03       -0.57      0.57 o
  -7   5  11        8.71        7.82      0.87 o
  -6   5  11        8.17       10.37      0.83 o
  -5   5  11       10.34       13.91      0.83 o
  -4   5  11        4.23        4.09      0.56 o
  -3   5  11        0.00        0.60      0.49 o
  -2   5  11       21.01       24.99      1.18 o
  -1   5  11        3.08        2.36      0.71 o
   0   5  11        2.86        1.97      0.62 o
   1   5  11        4.03        3.39      0.71 o
   2   5  11        5.65        5.55      0.53 o
   3   5  11       19.73       18.42      0.87 o
   4   5  11        4.58        5.38      0.63 o
   5   5  11        8.56        8.06      1.27 o
   6   5  11        0.01       -0.19      0.55 o
   7   5  11        0.26        0.42      0.65 o
  -6   6  11        1.74        3.40      0.93 o
  -5   6  11        4.00        6.25      0.77 o
  -4   6  11        9.15        8.04      0.81 o
  -3   6  11        0.02        0.45      0.62 o
  -2   6  11        0.08        0.36      0.62 o
  -1   6  11        2.12        1.67      0.66 o
   0   6  11        1.11        1.29      0.58 o
   1   6  11        0.00       -0.47      0.47 o
   2   6  11        0.03        0.83      0.55 o
   3   6  11        0.16        0.17      0.39 o
   4   6  11        6.40        6.41      0.75 o
   5   6  11        1.10        1.81      0.54 o
   6   6  11        0.58       -0.17      0.97 o
  -5   7  11        1.64        2.62      0.90 o
  -4   7  11        6.87        6.26      0.82 o
  -3   7  11        0.48        0.27      0.62 o
  -2   7  11        0.55        1.27      0.66 o
  -1   7  11       30.36       36.73      1.49 o
   0   7  11        0.12       -0.18      0.62 o
   1   7  11        1.62        2.11      0.77 o
   2   7  11        6.50        5.14      0.78 o
   3   7  11        1.37        1.78      0.71 o
   4   7  11        0.80        1.47      0.58 o
   5   7  11        0.29       -0.28      0.47 o
  -4   8  11        0.28        0.27      0.76 o
  -3   8  11        0.75        0.13      0.76 o
  -2   8  11       13.60       16.59      1.33 o
  -1   8  11        2.00        2.53      0.82 o
   0   8  11        5.24        7.26      0.98 o
   1   8  11        9.42       12.14      1.09 o
   2   8  11       23.94       32.25      1.49 o
   3   8  11        1.83        0.87      1.75 o
   4   8  11        8.45        8.38      1.21 o
  -8   0  12        1.73       -0.27      1.08 o
  -6   0  12        0.00        0.67      0.57 o
  -4   0  12        3.60        3.84      0.76 o
  -2   0  12        2.52        3.33      0.62 o
   0   0  12      154.55      159.87      2.70 o
   2   0  12       44.46       51.62      1.87 o
   4   0  12       85.67       95.44      3.49 o
   6   0  12        6.28        8.87      1.34 o
   8   0  12       16.25       15.86      1.88 o
  -8   1  12        4.21        6.72      1.34 o
  -7   1  12        0.01        0.05      0.42 o
  -6   1  12        1.38        1.61      0.48 o
  -5   1  12        0.10       -0.07      0.43 o
  -4   1  12        0.51        1.18      0.49 o
  -3   1  12        3.00        3.59      0.47 o
  -2   1  12        0.04       -0.31      0.31 o
  -1   1  12        7.02        6.54      0.50 o
   0   1  12       51.09       52.48      1.04 o
   1   1  12       28.43       33.43      0.86 o
   2   1  12      132.37      144.54      2.52 o
   3   1  12       31.63       35.12      2.42 o
   4   1  12        2.65        4.64      0.94 o
   5   1  12        1.36        1.08      0.94 o
   6   1  12       18.39       19.50      1.33 o
   7   1  12        0.44        0.81      0.76 o
   8   1  12        4.48        5.54      0.95 o
  -7   2  12        0.24       -0.09      0.62 o
  -6   2  12        0.18       -0.41      0.59 o
  -5   2  12        0.76        0.81      0.54 o
  -4   2  12        0.69        0.85      0.34 o
  -3   2  12        7.05        6.38      0.54 o
  -2   2  12       13.75       13.04      0.67 o
  -1   2  12        0.84        0.97      0.32 o
   0   2  12       43.75       45.05      0.93 o
   1   2  12        0.06       -0.16      0.42 o
   2   2  12        6.01        5.24      0.54 o
   3   2  12        9.22        9.92      0.70 o
   4   2  12        6.42        6.40      0.84 o
   5   2  12        1.29        0.73      0.65 o
   6   2  12        0.37       -0.40      0.57 o
   7   2  12        0.49       -0.13      0.57 o
  -7   3  12        5.57        6.72      1.61 o
  -6   3  12        0.93        0.27      0.54 o
  -5   3  12        9.07       11.72      0.69 o
  -4   3  12        0.00       -0.25      0.49 o
  -3   3  12        2.36        2.30      0.50 o
  -2   3  12        0.79        0.65      0.42 o
  -1   3  12        3.93        2.51      0.54 o
   0   3  12        0.16       -0.33      0.33 o
   1   3  12        3.09        2.73      0.48 o
   2   3  12       58.16       63.94      1.24 o
   3   3  12        2.56        2.21      0.51 o
   4   3  12        1.15        0.12      0.50 o
   5   3  12        2.20        1.77      0.81 o
   6   3  12        1.32        1.21      0.76 o
   7   3  12        0.96        0.61      0.65 o
  -6   4  12        1.17        2.31      0.63 o
  -5   4  12       22.75       26.35      0.98 o
  -4   4  12       14.01       15.52      0.95 o
  -3   4  12        0.16       -0.16      0.42 o
  -2   4  12        0.72        0.67      0.51 o
  -1   4  12        3.08        2.36      0.66 o
   0   4  12        0.07       -0.30      0.55 o
   1   4  12        4.92        4.27      0.53 o
   2   4  12        3.39        3.22      0.53 o
   3   4  12        1.94        0.89      0.49 o
   4   4  12        0.66       -0.19      0.46 o
   5   4  12        0.15        0.39      0.50 o
   6   4  12        0.04        0.84      0.67 o
  -6   5  12        9.16       12.37      1.03 o
  -5   5  12        0.38        1.97      0.78 o
  -4   5  12        1.03        0.79      0.56 o
  -3   5  12       16.25       17.19      1.13 o
  -2   5  12       15.61       17.11      1.09 o
  -1   5  12        0.09       -0.50      0.50 o
   0   5  12        4.95        4.90      0.71 o
   1   5  12        1.86        0.90      0.62 o
   2   5  12        0.14       -0.39      0.39 o
   3   5  12        0.42       -0.05      0.41 o
   4   5  12        2.65        2.65      0.51 o
   5   5  12        0.08        0.69      0.51 o
   6   5  12        0.09        0.40      0.76 o
  -5   6  12        1.57        2.72      0.78 o
  -4   6  12        2.57        2.96      0.95 o
  -3   6  12        0.65        0.85      0.71 o
  -2   6  12       14.54       16.40      1.33 o
  -1   6  12        3.01        3.75      0.78 o
   0   6  12        1.82        0.67      0.66 o
   1   6  12        0.03       -0.42      0.58 o
   2   6  12        0.05       -0.35      0.58 o
   3   6  12        0.93        1.15      0.66 o
   4   6  12        4.01        3.09      0.58 o
   5   6  12        0.68       -0.37      0.51 o
  -3   7  12        0.05       -0.40      0.76 o
  -2   7  12        1.77       -0.13      0.76 o
  -1   7  12        8.99       10.84      1.22 o
   0   7  12        7.59        9.06      0.98 o
   1   7  12        0.00       -0.02      0.76 o
   2   7  12        8.67        9.19      1.03 o
   3   7  12        4.73        5.14      1.08 o
  -5   0  13        3.14        3.49      0.84 o
  -3   0  13        0.02        0.46      0.65 o
  -1   0  13       27.31       30.63      1.18 o
   1   0  13        0.02        0.58      0.65 o
   3   0  13       71.29       85.03      4.57 o
   5   0  13       24.66       26.88      2.15 o
  -6   1  13        0.35        0.00      1.08 o
  -5   1  13        0.00        0.11      0.42 o
  -4   1  13        0.78        0.79      0.49 o
  -3   1  13       10.32       10.87      0.64 o
  -2   1  13        7.47        8.28      0.60 o
  -1   1  13        1.95        2.04      0.44 o
   0   1  13        0.96        1.57      0.42 o
   1   1  13        0.51        1.06      0.45 o
   2   1  13        3.97        4.38      0.61 o
   3   1  13        5.28        6.67      0.73 o
   4   1  13        0.12        0.54      0.81 o
   5   1  13       20.05       22.49      1.33 o
   6   1  13        6.42        6.99      1.34 o
  -6   2  13        2.16        1.08      1.08 o
  -5   2  13        0.09        0.60      0.54 o
  -4   2  13        0.02       -0.03      0.45 o
  -3   2  13        2.76        4.24      0.52 o
  -2   2  13        0.11        0.65      0.42 o
  -1   2  13        0.23        0.25      0.42 o
   0   2  13        1.52        1.31      0.45 o
   1   2  13        0.54        0.59      0.42 o
   2   2  13       16.46       18.98      1.17 o
   3   2  13        7.36        8.94      0.78 o
   4   2  13        2.23        2.09      0.66 o
   5   2  13        0.34        0.54      0.76 o
   6   2  13        3.09        3.00      1.21 o
  -5   3  13        0.30        0.36      0.62 o
  -4   3  13        1.49        1.99      0.52 o
  -3   3  13        0.04       -0.63      0.63 o
  -2   3  13        0.47        0.24      0.55 o
  -1   3  13        0.75        0.81      0.55 o
   0   3  13        1.29        0.54      0.62 o
   1   3  13        7.17        6.53      0.65 o
   2   3  13       13.40       13.51      0.89 o
   3   3  13        0.16       -0.21      0.46 o
   4   3  13        0.00        0.74      0.58 o
   5   3  13        0.14        0.23      0.65 o
  -5   4  13       11.66       14.98      0.93 o
  -4   4  13       10.60       13.93      1.28 o
  -3   4  13        0.02       -0.85      0.85 o
  -2   4  13        1.72        1.27      0.66 o
  -1   4  13        0.84        1.08      0.62 o
   0   4  13        0.87        1.48      0.66 o
   1   4  13        1.33        0.45      0.72 o
   2   4  13        0.23       -0.27      0.49 o
   3   4  13        0.67        0.81      0.49 o
   4   4  13        3.07        2.61      0.59 o
   5   4  13        0.11       -0.32      0.55 o
  -4   5  13        0.52        0.60      0.84 o
  -3   5  13        5.03        9.04      2.42 o
  -2   5  13        0.01        0.21      0.66 o
  -1   5  13        3.78        3.72      0.82 o
   0   5  13        6.19        8.21      1.05 o
   1   5  13        0.01       -0.51      0.55 o
   2   5  13        1.73        0.85      0.71 o
   3   5  13        0.03       -0.46      0.46 o
   4   5  13        0.09       -0.65      0.65 o
  -2   6  13        1.60        0.94      0.95 o
  -1   6  13        1.57        2.58      1.21 o
   0   6  13        2.62        3.67      1.03 o
   1   6  13        1.51        2.06      0.84 o
   2   6  13        1.35        1.34      1.08 o
  -4   0  14        5.81        6.40      1.48 o
  -2   0  14        5.37        5.16      0.95 o
   0   0  14        2.21        2.00      0.84 o
   2   0  14        0.25        0.57      0.94 o
   4   0  14       29.81       41.17      1.87 o
  -4   1  14        3.43        2.29      0.95 o
  -3   1  14        0.42        0.08      0.66 o
  -2   1  14        5.28        6.05      0.59 o
  -1   1  14        0.44        1.52      0.51 o
   0   1  14        0.02       -0.02      0.42 o
   1   1  14        0.04        0.18      0.47 o
   2   1  14       22.95       26.90      1.09 o
   3   1  14        4.92        5.79      0.74 o
   4   1  14        0.53        0.50      0.61 o
  -3   2  14        0.00       -0.30      0.45 o
  -2   2  14        0.74        0.54      0.62 o
  -1   2  14        1.94        2.25      0.66 o
   0   2  14        0.61        0.02      0.51 o
   1   2  14        1.51        0.87      0.48 o
   2   2  14        2.30        2.64      0.59 o
   3   2  14        0.00       -0.21      0.51 o
  -3   3  14        4.55        4.35      0.95 o
  -2   3  14        0.42       -0.36      0.62 o
  -1   3  14        1.40        1.41      0.71 o
   0   3  14        0.06       -0.55      0.55 o
   1   3  14        5.28        2.15      0.71 o
   2   3  14        1.04        1.26      0.53 o
   3   3  14        0.04        0.15      0.65 o
  -1   4  14        0.07       -0.65      0.65 o
   0   4  14        1.10        0.64      0.71 o
   1   4  14        5.86        6.50      0.87 o
 
